# Supplementary material for: Traditional and confocal descriptions of a new genus and two new species of deep water Cerviniinae Sars, 1903 from the Southern Atlantic and the Norwegian Sea: with a discussion on the use of digital media in taxonomy (Copepoda, Harpacticoida, Aegisthidae)
Source: Zookeys. 2018 Jun 13;(766):1–38. doi: 10.3897/zookeys.766.23899 (PMC6010506; doi:10.3897/zookeys.766.23899)
Supplement: XML Treatment for Hase [file zookeys.766.23899-treatment1.xml]

<!DOCTYPE tp:taxon-treatment
  PUBLIC "-//TaxonX//DTD Taxonomic Treatment Publishing DTD v0 20100105//EN" "tax-treatment-NSO.dtd">
<tp:taxon-treatment xmlns:tp="http://www.plazi.org/taxpub"><tp:treatment-meta><kwd-group><label>Taxon classification</label><kwd><named-content xmlns:xlink="http://www.w3.org/1999/xlink" content-type="kingdom">Animalia</named-content></kwd><kwd><named-content xmlns:xlink="http://www.w3.org/1999/xlink" content-type="order">Harpacticoida</named-content></kwd><kwd><named-content xmlns:xlink="http://www.w3.org/1999/xlink" content-type="family">Aegisthidae</named-content></kwd></kwd-group><mixed-citation publication-type="journal"><person-group><name><surname>Corgosinho</surname><given-names>Paulo H. C.</given-names></name><name><surname>Kihara</surname><given-names>Terue C.</given-names></name><name><surname>Schizas</surname><given-names>Nikolaos V.</given-names></name><name><surname>Ostmann</surname><given-names>Alexandra</given-names></name><name><surname>Arbizu</surname><given-names>Pedro Martínez</given-names></name><name><surname>Ivanenko</surname><given-names>Viatcheslav N.</given-names></name></person-group><article-title>Traditional and confocal descriptions of a new genus and two new species of deep water <tp:taxon-name><tp:taxon-name-part taxon-name-part-type="subfamily">Cerviniinae</tp:taxon-name-part></tp:taxon-name> Sars, 1903 from the Southern Atlantic and the Norwegian Sea: with a discussion on the use of digital media in taxonomy (<tp:taxon-name><tp:taxon-name-part taxon-name-part-type="subclass">Copepoda</tp:taxon-name-part></tp:taxon-name>, <tp:taxon-name><tp:taxon-name-part taxon-name-part-type="order">Harpacticoida</tp:taxon-name-part></tp:taxon-name>, <tp:taxon-name><tp:taxon-name-part taxon-name-part-type="family">Aegisthidae</tp:taxon-name-part></tp:taxon-name>)</article-title><source>Zookeys</source><day>13</day><month>6</month><year>2018</year><volume>2018</volume><issue>766</issue><fpage>1</fpage><lpage>38</lpage><pub-id pub-id-type="doi">10.3897/zookeys.766.23899</pub-id></mixed-citation></tp:treatment-meta><tp:nomenclature><tp:taxon-name>
                  <tp:taxon-name-part taxon-name-part-type="genus" reg="Hase">Hase</tp:taxon-name-part>
                  <object-id xmlns:xlink="http://www.w3.org/1999/xlink" content-type="zoobank" xlink:type="simple">http://zoobank.org/158094D3-E3A5-427B-BFD7-1223015ABF72</object-id>
                </tp:taxon-name><tp:taxon-status xmlns:xlink="http://www.w3.org/1999/xlink" xlink:type="simple">gen. n.</tp:taxon-status></tp:nomenclature><tp:treatment-sec sec-type="diagnosis" id="SECID0EASAE"><title>Diagnosis.</title><p>Female body sturdy with clear distinction between prosome and narrower urosome. Prosome 5-segmented, with cephalosome and four free pedigerous somites. Cephalosome with minute spinules covering surface and anastomosing reticulation towards rostrum and along margins; posterior margin slightly serrate. Pedigerous somites with reticulation along ventroposterior margins; lateral margins of third and fourth pedigerous somites smooth or expanded posteriorly forming hook-like projections laterally; posterior margins serrate. Urosome 5-segmented, comprising <abbrev xmlns:xlink="http://www.w3.org/1999/xlink" xlink:title="third pereopod" id="ABBRID0EGSAE" xlink:type="simple">P5</abbrev> bearing somite, genital double-somite, two free abdominal somites, and telson. Genital double-somite and two free abdominal somites with hook-like projections ventrolaterally. Genital double-somite original segmentation indicated by transverse, serrate surface ridge with reticulation and sensilla dorsal and laterally, completely fused ventrally; genital field with copulatory pore located in median depression; gonopores covered by operculum derived from sixth legs and by anteriorly directed flap arising from somite wall; <abbrev xmlns:xlink="http://www.w3.org/1999/xlink" xlink:title="sixth pereopods" id="ABBRID0EKSAE" xlink:type="simple">P6</abbrev> fused genital opercular plate armed with two setae. Telson with well-developed anal operculum; large anal opening with folded and reticulated cuticle; surface ornamentation consisting of pair of sensilla dorsally, minute spinules and pair of pores ventrally; ventral posterior margin with minute setules. <tp:taxon-name><tp:taxon-name-part taxon-name-part-type="genus" reg="Furca">Furca</tp:taxon-name-part></tp:taxon-name> symmetrical; approximately 3.4× as long as maximum width; distinctly convergent. Each ramus with seven setae: setae I-III not inserted close to each other; seta I proximal, laterally inserted, spiniform and bipinnate; seta II median, dorsally inserted, spiniform, and bipinnate; seta III subdistal, laterally inserted, spiniform and bipinnate; setae IV and V distally inserted, bipinnate and fused basally; seta VI distally inserted, minute and naked; seta VII dorsally inserted, close to seta III, tri-articulate at base and pinnate.</p><p>Rostrum fused to cephalic shield; tip rounded, with tuft of spinules along distal margin or slightly bifid and smooth; with pair of sensilla near apex. <abbrev xmlns:xlink="http://www.w3.org/1999/xlink" xlink:title="antennule" id="ABBRID0EWSAE" xlink:type="simple">A1</abbrev> 7-segmented, proximal segments 1–3 cylindrical or subcylindrical; distal segments flattened. Segment I the longest; segment III with aesthetasc fused basally to single seta and set on distinct pedestal; segment VII with aesthetasc fused basally to one seta. Armature formula: I-[1], II-[8-9 elements], III-[10-12 + (1 + <abbrev xmlns:xlink="http://www.w3.org/1999/xlink" xlink:title="aesthetasc" id="ABBRID0E1SAE" xlink:type="simple">Ae</abbrev>)], IV-[3], V-[2], VI-[2], VII-[6-7 + (one naked + <abbrev xmlns:xlink="http://www.w3.org/1999/xlink" xlink:title="aesthetasc" id="ABBRID0E5SAE" xlink:type="simple">Ae</abbrev>)]. <abbrev xmlns:xlink="http://www.w3.org/1999/xlink" xlink:title="antenna" id="ABBRID0ECTAE" xlink:type="simple">A2</abbrev> 3-segmented, comprising cylindrical coxa and allobasis, and 1-segmented flattened <abbrev xmlns:xlink="http://www.w3.org/1999/xlink" xlink:title="endopod" id="ABBRID0EGTAE" xlink:type="simple">enp</abbrev>. Coxa small. Basis and <abbrev xmlns:xlink="http://www.w3.org/1999/xlink" xlink:title="proximal (middle, distal) segment of endopod" id="ABBRID0EKTAE" xlink:type="simple">enp-1</abbrev> fused, forming elongate allobasis and with abexopodal seta. Enp medial armature four elements, apical armature 3–4 spines, one seta, and three fused elements. Exp 4-segmented; armature formula: I-[2], II-[1], III-[1], IV-[2-3].</p><p>
              <abbrev xmlns:xlink="http://www.w3.org/1999/xlink" xlink:title="mandible" id="ABBRID0EQTAE" xlink:type="simple">Md</abbrev>. Coxa with well-developed musculature, gnathobase curved inwards, bearing several multicuspid teeth and single seta on inner distal margin. Palp well developed, comprising basis, <abbrev xmlns:xlink="http://www.w3.org/1999/xlink" xlink:title="endopod" id="ABBRID0EUTAE" xlink:type="simple">enp</abbrev> and <abbrev xmlns:xlink="http://www.w3.org/1999/xlink" xlink:title="exopod" id="ABBRID0EYTAE" xlink:type="simple">exp</abbrev>. Basis with four setae. Enp 1-segmented with three lateral setae and 6–7 apical setae. Exp 4-segmented; armature formula: I-[2], II-[1], III-[1], IV-[2]. <abbrev xmlns:xlink="http://www.w3.org/1999/xlink" xlink:title="maxillule" id="ABBRID0E3TAE" xlink:type="simple">Mx1</abbrev>. Praecoxa with row of spinules; arthrite well developed and with 13–14 elements. Coxa endite cylindrical, bearing 5–6 setae distally; epipodite absent. Basis and <abbrev xmlns:xlink="http://www.w3.org/1999/xlink" xlink:title="endopod" id="ABBRID0EAUAE" xlink:type="simple">enp</abbrev> fused; basis with eleven setae; <abbrev xmlns:xlink="http://www.w3.org/1999/xlink" xlink:title="endopod" id="ABBRID0EEUAE" xlink:type="simple">enp</abbrev> incorporated into basis, represented by 2–3 naked setae. Exp 1-segmented, with 2–3 setae. <abbrev xmlns:xlink="http://www.w3.org/1999/xlink" xlink:title="maxilla" id="ABBRID0EIUAE" xlink:type="simple">Mx2</abbrev> comprising syncoxa fused to allobasis, and 4-segmented <abbrev xmlns:xlink="http://www.w3.org/1999/xlink" xlink:title="endopod" id="ABBRID0EMUAE" xlink:type="simple">enp</abbrev>. Syncoxa/allobasis with four endites; proximal coxal endite with five pinnate setae; distal coxal endite almost completely incorporated into syncoxa, with three setae; proximal basal endite with three setae; distal basal endite with two setae and one spine. Enp-1 endite forming strong claw; accessory armature consisting of two setae, one or two spines and zero or one tube pore; armature of fused <abbrev xmlns:xlink="http://www.w3.org/1999/xlink" xlink:title="endopod" id="ABBRID0EQUAE" xlink:type="simple">enp</abbrev>-2 represented by three or four elements. Free <abbrev xmlns:xlink="http://www.w3.org/1999/xlink" xlink:title="endopod" id="ABBRID0EUUAE" xlink:type="simple">enp</abbrev> 3-segmented; armature formula: I-[claw; 3–4 spines/setae; 0–1 tube pore], II-[3-4], III-[2], IV-[2-3], V-[3-4]. <abbrev xmlns:xlink="http://www.w3.org/1999/xlink" xlink:title="maxilliped" id="ABBRID0EYUAE" xlink:type="simple">Mxp</abbrev> with elongated syncoxa, strong basis and 2-segmented <abbrev xmlns:xlink="http://www.w3.org/1999/xlink" xlink:title="endopod" id="ABBRID0E3UAE" xlink:type="simple">enp</abbrev>; syncoxal endites represented proximal to distal by two elements, 3–4 elements, and 2–3 elements; basal endite represented by two elements. Enp with armature formula: I-[2], II-[four elements].</p><p>Pereopods biramous; <abbrev xmlns:xlink="http://www.w3.org/1999/xlink" xlink:title="exopod" id="ABBRID0ECVAE" xlink:type="simple">exp</abbrev> and <abbrev xmlns:xlink="http://www.w3.org/1999/xlink" xlink:title="endopod" id="ABBRID0EGVAE" xlink:type="simple">enp</abbrev> flattened, bent inwards, especially on <abbrev xmlns:xlink="http://www.w3.org/1999/xlink" xlink:title="first pereopods" id="ABBRID0EKVAE" xlink:type="simple">P1</abbrev> and <abbrev xmlns:xlink="http://www.w3.org/1999/xlink" xlink:title="second pereopod" id="ABBRID0EOVAE" xlink:type="simple">P2</abbrev>. Praecoxa without ornamentation. Coxa without ornamentation (<abbrev xmlns:xlink="http://www.w3.org/1999/xlink" xlink:title="first pereopods" id="ABBRID0ESVAE" xlink:type="simple">P1</abbrev>) or ornamented (<abbrev xmlns:xlink="http://www.w3.org/1999/xlink" xlink:title="second pereopod" id="ABBRID0EWVAE" xlink:type="simple">P2</abbrev>-<abbrev xmlns:xlink="http://www.w3.org/1999/xlink" xlink:title="third pereopod" id="ABBRID0E1VAE" xlink:type="simple">P4</abbrev>). Basis with (<abbrev xmlns:xlink="http://www.w3.org/1999/xlink" xlink:title="first pereopods" id="ABBRID0E5VAE" xlink:type="simple">P1</abbrev> and <abbrev xmlns:xlink="http://www.w3.org/1999/xlink" xlink:title="second pereopod" id="ABBRID0ECWAE" xlink:type="simple">P2</abbrev>) or without (<abbrev xmlns:xlink="http://www.w3.org/1999/xlink" xlink:title="third pereopod" id="ABBRID0EGWAE" xlink:type="simple">P3</abbrev> and <abbrev xmlns:xlink="http://www.w3.org/1999/xlink" xlink:title="third pereopod" id="ABBRID0EKWAE" xlink:type="simple">P4</abbrev>) one seta on outer proximal corner, with one seta on inner distal corner of <abbrev xmlns:xlink="http://www.w3.org/1999/xlink" xlink:title="first pereopods" id="ABBRID0EOWAE" xlink:type="simple">P1</abbrev>. Exp 3-segmented. Enp 3-segmented (<abbrev xmlns:xlink="http://www.w3.org/1999/xlink" xlink:title="first pereopods" id="ABBRID0ESWAE" xlink:type="simple">P1</abbrev>), 2-segmented (<abbrev xmlns:xlink="http://www.w3.org/1999/xlink" xlink:title="second pereopod" id="ABBRID0EWWAE" xlink:type="simple">P2</abbrev> and <abbrev xmlns:xlink="http://www.w3.org/1999/xlink" xlink:title="third pereopod" id="ABBRID0E1WAE" xlink:type="simple">P3</abbrev>) and 1-segmented (<abbrev xmlns:xlink="http://www.w3.org/1999/xlink" xlink:title="third pereopod" id="ABBRID0E5WAE" xlink:type="simple">P4</abbrev>). <abbrev xmlns:xlink="http://www.w3.org/1999/xlink" xlink:title="third pereopod" id="ABBRID0ECXAE" xlink:type="simple">P5</abbrev> 1-segmented, pointing outwards, fused to supporting somite. Exp with three elements. <abbrev xmlns:xlink="http://www.w3.org/1999/xlink" xlink:title="first pereopods" id="ABBRID0EGXAE" xlink:type="simple">P1</abbrev>-<abbrev xmlns:xlink="http://www.w3.org/1999/xlink" xlink:title="third pereopod" id="ABBRID0EKXAE" xlink:type="simple">P4</abbrev> spine and setal formulae as follows:</p><table-wrap position="float" orientation="portrait"><table id="TID0EGEAE" rules="all"><tbody><tr><th rowspan="1" colspan="1"/><th rowspan="1" colspan="1">Exp</th><th rowspan="1" colspan="1">Enp</th></tr><tr><td rowspan="1" colspan="1">
                      <abbrev xmlns:xlink="http://www.w3.org/1999/xlink" xlink:title="first pereopods" id="ABBRID0EFYAE" xlink:type="simple">P1</abbrev>
                    </td><td rowspan="1" colspan="1">I, 1; I, 1; II, II+1, 1</td><td rowspan="1" colspan="1">0, 1; 0, 1; I, 2, 2</td></tr><tr><td rowspan="1" colspan="1">
                      <abbrev xmlns:xlink="http://www.w3.org/1999/xlink" xlink:title="second pereopod" id="ABBRID0EUYAE" xlink:type="simple">P2</abbrev>
                    </td><td rowspan="1" colspan="1">I, 1; I, 1; II, II+1, 2</td><td rowspan="1" colspan="1">0, 1; I, 2, 1</td></tr><tr><td rowspan="1" colspan="1">
                      <abbrev xmlns:xlink="http://www.w3.org/1999/xlink" xlink:title="third pereopod" id="ABBRID0EDZAE" xlink:type="simple">P3</abbrev>
                    </td><td rowspan="1" colspan="1">I, 1; I, 1; II, II+1, 2</td><td rowspan="1" colspan="1">0, 1; I, 2, 0</td></tr><tr><td rowspan="1" colspan="1">
                      <abbrev xmlns:xlink="http://www.w3.org/1999/xlink" xlink:title="third pereopod" id="ABBRID0ESZAE" xlink:type="simple">P4</abbrev>
                    </td><td rowspan="1" colspan="1">I, 1; I, 1; II, II+1, I-II</td><td rowspan="1" colspan="1">0, 2, 0-I</td></tr></tbody></table></table-wrap></tp:treatment-sec><tp:treatment-sec sec-type="etymology" id="SECID0E3ZAE"><title>Etymology.</title><p>The generic name, <italic><tp:taxon-name><tp:taxon-name-part taxon-name-part-type="genus" reg="Hase">Hase</tp:taxon-name-part></tp:taxon-name></italic>, from German, means “hare”, and refers to the very superficial resemblance of the new species to a hare or rabbit. Gender masculine.</p></tp:treatment-sec><tp:treatment-sec sec-type="type species" id="SECID0EJ1AE"><title>Type species.</title><p>
              <italic><tp:taxon-name><tp:taxon-name-part taxon-name-part-type="genus" reg="Hase">Hase</tp:taxon-name-part> <tp:taxon-name-part taxon-name-part-type="species" reg="lagomorphicus">lagomorphicus</tp:taxon-name-part></tp:taxon-name></italic> sp. n., by present designation.</p></tp:treatment-sec></tp:taxon-treatment>
