# Supplementary material for: Traditional and confocal descriptions of a new genus and two new species of deep water Cerviniinae Sars, 1903 from the Southern Atlantic and the Norwegian Sea: with a discussion on the use of digital media in taxonomy (Copepoda, Harpacticoida, Aegisthidae)
Source: Zookeys. 2018 Jun 13;(766):1–38. doi: 10.3897/zookeys.766.23899 (PMC6010506; doi:10.3897/zookeys.766.23899)
Supplement: XML Treatment for Hase lagomorphicus [file zookeys.766.23899-treatment2.xml]

<!DOCTYPE tp:taxon-treatment
  PUBLIC "-//TaxonX//DTD Taxonomic Treatment Publishing DTD v0 20100105//EN" "tax-treatment-NSO.dtd">
<tp:taxon-treatment xmlns:tp="http://www.plazi.org/taxpub"><tp:treatment-meta><kwd-group><label>Taxon classification</label><kwd><named-content xmlns:xlink="http://www.w3.org/1999/xlink" content-type="kingdom">Animalia</named-content></kwd><kwd><named-content xmlns:xlink="http://www.w3.org/1999/xlink" content-type="order">Harpacticoida</named-content></kwd><kwd><named-content xmlns:xlink="http://www.w3.org/1999/xlink" content-type="family">Aegisthidae</named-content></kwd></kwd-group><mixed-citation publication-type="journal"><person-group><name><surname>Corgosinho</surname><given-names>Paulo H. C.</given-names></name><name><surname>Kihara</surname><given-names>Terue C.</given-names></name><name><surname>Schizas</surname><given-names>Nikolaos V.</given-names></name><name><surname>Ostmann</surname><given-names>Alexandra</given-names></name><name><surname>Arbizu</surname><given-names>Pedro Martínez</given-names></name><name><surname>Ivanenko</surname><given-names>Viatcheslav N.</given-names></name></person-group><article-title>Traditional and confocal descriptions of a new genus and two new species of deep water <tp:taxon-name><tp:taxon-name-part taxon-name-part-type="subfamily">Cerviniinae</tp:taxon-name-part></tp:taxon-name> Sars, 1903 from the Southern Atlantic and the Norwegian Sea: with a discussion on the use of digital media in taxonomy (<tp:taxon-name><tp:taxon-name-part taxon-name-part-type="subclass">Copepoda</tp:taxon-name-part></tp:taxon-name>, <tp:taxon-name><tp:taxon-name-part taxon-name-part-type="order">Harpacticoida</tp:taxon-name-part></tp:taxon-name>, <tp:taxon-name><tp:taxon-name-part taxon-name-part-type="family">Aegisthidae</tp:taxon-name-part></tp:taxon-name>)</article-title><source>Zookeys</source><day>13</day><month>6</month><year>2018</year><volume>2018</volume><issue>766</issue><fpage>1</fpage><lpage>38</lpage><pub-id pub-id-type="doi">10.3897/zookeys.766.23899</pub-id></mixed-citation></tp:treatment-meta><tp:nomenclature><tp:taxon-name>
                  <tp:taxon-name-part taxon-name-part-type="genus" reg="Hase">Hase</tp:taxon-name-part>
                  <tp:taxon-name-part taxon-name-part-type="species" reg="lagomorphicus">lagomorphicus</tp:taxon-name-part>
                  <object-id xmlns:xlink="http://www.w3.org/1999/xlink" content-type="zoobank" xlink:type="simple">http://zoobank.org/582DC8A7-6041-44AE-85EC-AEB38ED60BBC</object-id>
                </tp:taxon-name><tp:taxon-authority>gen. et</tp:taxon-authority><tp:taxon-status xmlns:xlink="http://www.w3.org/1999/xlink" xlink:type="simple">sp. n.</tp:taxon-status><xref ref-type="fig" rid="F2">Figs 2</xref><xref ref-type="fig" rid="F3">, 3</xref><xref ref-type="fig" rid="F4">, 4</xref><xref ref-type="fig" rid="F5">, 5</xref><xref ref-type="fig" rid="F6">, 6</xref><xref ref-type="fig" rid="F7">, 7</xref><xref ref-type="fig" rid="F8">, 8</xref><xref ref-type="fig" rid="F9">, 9</xref><xref ref-type="fig" rid="F10">, 10</xref><xref ref-type="fig" rid="F11">, 11</xref></tp:nomenclature><tp:treatment-sec sec-type="type material" id="SECID0EL4AE"><title>Type material.</title><p>Holotype, adult female dissected on six slides (reg. no. SMF 37130/1-6), from DIVA-1 (M48/1, 330). Paratype, adult female (incomplete) dissected into three slides (reg. no. SMF 37131/1-3), from DIVA-2 (M63/2, 105). Paratype 2, subadult copepopid stage V (CV) dissected into five slides (reg. no. SMF 37132/1-5), from DIVA-1 (M48/1, 330).</p></tp:treatment-sec><tp:treatment-sec sec-type="type locality" id="SECID0EQ4AE"><title>Type locality.</title><p>Angola Basin (DIVA-1 cruise M48/1, 330) (Fig. <xref ref-type="fig" rid="F1">1</xref>; Table <xref ref-type="table" rid="T1">1</xref>), Atlantic Ocean.</p></tp:treatment-sec><tp:treatment-sec sec-type="etymology" id="SECID0E54AE"><title>Etymology.</title><p>The specific epithet is built by combining the ancient Greek lexemes λαγός (lagós), meaning hare, and μορφώ (morphó), “the Shapely One”.</p></tp:treatment-sec><tp:treatment-sec sec-type="description" id="SECID0ED5AE"><title>Description.</title><p>Female. Total body length 730 μm (paratype 1) and 735 μm (holotype) (<italic>N</italic> = 2; mean = 732.5 μm). Largest width measured at posterior margin of <abbrev xmlns:xlink="http://www.w3.org/1999/xlink" xlink:title="second pereopod" id="ABBRID0EL5AE" xlink:type="simple">P2</abbrev>-bearing somite: 292 μm (paratype 1) and 295 μm (holotype) (<italic>N</italic> = 2; mean = 293.5 μm).</p><p>
              <italic>Body</italic> (Fig. <xref ref-type="fig" rid="F2">2A–C</xref>) with clear distinction between prosome and narrower urosome. Prosome (Fig. <xref ref-type="fig" rid="F2">2A–C</xref>) 5-segmented, with cephalosome and <abbrev xmlns:xlink="http://www.w3.org/1999/xlink" xlink:title="first pereopods" id="ABBRID0E45AE" xlink:type="simple">P1</abbrev>-<abbrev xmlns:xlink="http://www.w3.org/1999/xlink" xlink:title="third pereopod" id="ABBRID0EB6AE" xlink:type="simple">P4</abbrev> free pedigerous somites. Cephalosome with spinules covering surface and anastomosing reticulation towards rostrum and along margins; posterior margin slightly serrate. Pedigerous somites with reticulation along ventroposterior margins (Fig. <xref ref-type="fig" rid="F2">2B</xref>); lateral margins of third and fourth pedigerous somites smooth (Fig. <xref ref-type="fig" rid="F2">2A, B</xref>); posterior margins serrate.</p><fig id="F2" position="float" orientation="portrait"><label>Figure 2.</label><caption><p>
                  <italic><tp:taxon-name><tp:taxon-name-part taxon-name-part-type="genus" reg="Hase">Hase</tp:taxon-name-part> <tp:taxon-name-part taxon-name-part-type="species" reg="lagomorphicus">lagomorphicus</tp:taxon-name-part></tp:taxon-name></italic> gen. et sp. n. Confocal laser scanning images. Holotype (female) (M48/1, 330, DIVA-I): <bold>A</bold> habitus, dorsal <bold>B</bold> habitus, lateral <bold>C</bold> habitus, ventral.</p></caption><graphic xmlns:xlink="http://www.w3.org/1999/xlink" xlink:href="zookeys-766-001-g002.jpg" position="float" orientation="portrait" xlink:type="simple" id="oo_208580.jpg"/></fig><p>
              <italic>Urosome</italic> (Figs <xref ref-type="fig" rid="F2">2A–C</xref>, <xref ref-type="fig" rid="F3">3A, B</xref>) 5-segmented, comprising <abbrev xmlns:xlink="http://www.w3.org/1999/xlink" xlink:title="third pereopod" id="ABBRID0EYAAG" xlink:type="simple">P5</abbrev>-bearing somite, genital double-somite, two free abdominal somites and telson. Genital double-somite and two free abdominal somites with hook-like projections ventrolaterally, distalmost the largest.</p><p>
              <italic>Genital double-somite</italic> (Figs <xref ref-type="fig" rid="F2">2B, C</xref>, <xref ref-type="fig" rid="F3">3A–C</xref>, <xref ref-type="fig" rid="F4">4E</xref>) original segmentation indicated by transverse surface ridge with reticulation and sensilla dorsal and laterally, completely fused ventrally; genital field (Figs <xref ref-type="fig" rid="F3">3C</xref>, <xref ref-type="fig" rid="F4">4E</xref>) with copulatory pore slightly covered by a proximal flap, pointing posteriorly, located in a soft median depression; gonopores covered by operculum derived from sixth legs and anteriorly directed flap, medially depressed, arising from somite wall; <abbrev xmlns:xlink="http://www.w3.org/1999/xlink" xlink:title="sixth pereopods" id="ABBRID0EUBAG" xlink:type="simple">P6</abbrev> bearing two naked seta.</p><fig id="F3" position="float" orientation="portrait"><label>Figure 3.</label><caption><p>
                  <italic><tp:taxon-name><tp:taxon-name-part taxon-name-part-type="genus" reg="Hase">Hase</tp:taxon-name-part> <tp:taxon-name-part taxon-name-part-type="species" reg="lagomorphicus">lagomorphicus</tp:taxon-name-part></tp:taxon-name></italic> gen. et sp. n. Holotype (female) (M48/1, 330, DIVA-I): <bold>A</bold> urosome, ventral <bold>B</bold> urosome, dorsal <bold>C</bold> genital double somite, ventral.</p></caption><graphic xmlns:xlink="http://www.w3.org/1999/xlink" xlink:href="zookeys-766-001-g003.jpg" position="float" orientation="portrait" xlink:type="simple" id="oo_208581.jpg"/></fig><fig id="F4" position="float" orientation="portrait"><label>Figure 4.</label><caption><p>
                  <italic><tp:taxon-name><tp:taxon-name-part taxon-name-part-type="genus" reg="Hase">Hase</tp:taxon-name-part> <tp:taxon-name-part taxon-name-part-type="species" reg="lagomorphicus">lagomorphicus</tp:taxon-name-part></tp:taxon-name></italic> gen. et sp. n. Holotype (female) (M48/1, 330, DIVA-I): <bold>A</bold> <abbrev xmlns:xlink="http://www.w3.org/1999/xlink" xlink:title="antennule" id="ABBRID0ELDAG" xlink:type="simple">A1</abbrev> <bold>B</bold> <abbrev xmlns:xlink="http://www.w3.org/1999/xlink" xlink:title="antenna" id="ABBRID0ERDAG" xlink:type="simple">A2</abbrev> <bold>C</bold> labrum <bold>D</bold> labium <bold>E</bold> <abbrev xmlns:xlink="http://www.w3.org/1999/xlink" xlink:title="third pereopod" id="ABBRID0E2DAG" xlink:type="simple">P5</abbrev> and genital double somite <bold>F</bold> furca.</p></caption><graphic xmlns:xlink="http://www.w3.org/1999/xlink" xlink:href="zookeys-766-001-g004.jpg" position="float" orientation="portrait" xlink:type="simple" id="oo_208582.jpg"/></fig><p>
              <italic>Telson</italic> (Figs <xref ref-type="fig" rid="F2">2A–C</xref>, <xref ref-type="fig" rid="F3">3A, B</xref>) with well-developed anal operculum; large anal opening with folded and reticulated cuticle; surface ornamentation consisting of pair of sensilla dorsally, minute spinules and pair of pores ventrally; ventral posterior margin with minute setules.</p><p>
              <italic><tp:taxon-name><tp:taxon-name-part taxon-name-part-type="genus" reg="Furca">Furca</tp:taxon-name-part></tp:taxon-name></italic> (Figs <xref ref-type="fig" rid="F2">2A–C</xref>, <xref ref-type="fig" rid="F3">3A, B</xref>, <xref ref-type="fig" rid="F4">4F</xref>) symmetrical; approximately 3.4× as long as maximum width; distinctly convergent. Each ramus with seven setae: seta I, spiniform and bipinnate, inserted laterally, close to proximal margin; seta II, spiniform and bipinnate, dorsal and medially inserted; seta III laterally inserted, spiniform and bipinnate, located at outer subdistal corner; setae IV and V distally inserted, fused basally, seta IV bipinnate, seta V bipinnate and 4× longer than seta IV; seta VI distally inserted, minute and naked; seta VII dorsal, close to seta III, tri-articulate at base and pinnate.</p><p>
              <italic>Rostrum</italic> (Fig. <xref ref-type="fig" rid="F2">2A</xref>) fused to cephalic shield; tip rounded, with tuft of spinules along distal margin; with pair of sensilla near apex.</p><p>
              <italic><abbrev xmlns:xlink="http://www.w3.org/1999/xlink" xlink:title="antennule" id="ABBRID0ESFAG" xlink:type="simple">A1</abbrev></italic> (Figs <xref ref-type="fig" rid="F4">4A</xref>, <xref ref-type="fig" rid="F5">5B, C</xref>) 7-segmented, proximal segments 1–3 cylindrical or subcylindrical; distal segments flattened. Segment I the longest, with rows of setules along outer and inner margins; segment III with aesthetasc fused basally to seta and set on distinct pedestal; segment VII with aesthetasc fused basally to one naked seta.</p><fig id="F5" position="float" orientation="portrait"><label>Figure 5.</label><caption><p>
                  <italic><tp:taxon-name><tp:taxon-name-part taxon-name-part-type="genus" reg="Hase">Hase</tp:taxon-name-part> <tp:taxon-name-part taxon-name-part-type="species" reg="lagomorphicus">lagomorphicus</tp:taxon-name-part></tp:taxon-name></italic> gen. et sp. n. Confocal laser scanning images. Holotype (female) (M48/1, 330, DIVA-I): <bold>A</bold> cephalothorax and first pedigerous somite, ventral <bold>B</bold> <abbrev xmlns:xlink="http://www.w3.org/1999/xlink" xlink:title="antennule" id="ABBRID0EVGAG" xlink:type="simple">A1</abbrev>, dorsal <bold>C</bold> <abbrev xmlns:xlink="http://www.w3.org/1999/xlink" xlink:title="antennule" id="ABBRID0E2GAG" xlink:type="simple">A1</abbrev>, inner.</p></caption><graphic xmlns:xlink="http://www.w3.org/1999/xlink" xlink:href="zookeys-766-001-g005.jpg" position="float" orientation="portrait" xlink:type="simple" id="oo_208583.jpg"/></fig><p>Armature formula: I-[one pinnate], II-[six naked + two unipinnate], III-[ten naked + (one naked + <abbrev xmlns:xlink="http://www.w3.org/1999/xlink" xlink:title="aesthetasc" id="ABBRID0EGHAG" xlink:type="simple">Ae</abbrev>)], IV-[one bipinnate + two naked], V-[two naked], VI-[one unipinnate + one naked], VII-[two naked, three bipinnate + one unipinnate + (one naked + <abbrev xmlns:xlink="http://www.w3.org/1999/xlink" xlink:title="aesthetasc" id="ABBRID0EKHAG" xlink:type="simple">Ae</abbrev>)].</p><p>
              <italic><abbrev xmlns:xlink="http://www.w3.org/1999/xlink" xlink:title="antenna" id="ABBRID0ERHAG" xlink:type="simple">A2</abbrev></italic> (Figs <xref ref-type="fig" rid="F4">4B</xref>, <xref ref-type="fig" rid="F7">7A</xref>) 3-segmented, comprising cylindrical coxa and allobasis, and 1-segmented and flattened <abbrev xmlns:xlink="http://www.w3.org/1999/xlink" xlink:title="endopod" id="ABBRID0E4HAG" xlink:type="simple">enp</abbrev>. Coxa small, with spinules along inner margin. Basis and <abbrev xmlns:xlink="http://www.w3.org/1999/xlink" xlink:title="proximal (middle, distal) segment of endopod" id="ABBRID0EBIAG" xlink:type="simple">enp-1</abbrev> fused, forming elongate allobasis, with patches of spinules as shown; abexopodal seta long and bipinnate. Medial armature of free <abbrev xmlns:xlink="http://www.w3.org/1999/xlink" xlink:title="endopod" id="ABBRID0EFIAG" xlink:type="simple">enp</abbrev> consisting of two smooth setae, one seta medially unipinnate, one distally bipinnate spine and one seta medially unipinnate and distally bipinnate; apical armature consisting of three bipinnate spines, one naked seta and three elements fused basally (two long setae medially unipinnate, and one smooth). Exp 4-segmented; distal segment with row of spinules; armature formula: I-[two pinnate], II-[one pinnate], III-[one pinnate], IV-[two pinnate].</p><p>
              <italic>Md</italic> (Fig. <xref ref-type="fig" rid="F6">6A</xref>(a1, a2, a3), 7D, E). Coxa with well-developed musculature, gnathobase curved inwards, bearing several multicuspid teeth and one bipinnate seta on inner distal margin; two rows of spinules near insertion area of bipinnate seta. Palp well developed, comprising basis, <abbrev xmlns:xlink="http://www.w3.org/1999/xlink" xlink:title="endopod" id="ABBRID0ERIAG" xlink:type="simple">enp</abbrev> and <abbrev xmlns:xlink="http://www.w3.org/1999/xlink" xlink:title="exopod" id="ABBRID0EVIAG" xlink:type="simple">exp</abbrev>. Basis with four bipinnate setae and surface ornamentation as indicated in Fig. <xref ref-type="fig" rid="F6">6A</xref> (a1). Enp 1-segmented with three smooth lateral setae and six apical setae (four naked and two unipinnate). Exp 4-segmented, <abbrev xmlns:xlink="http://www.w3.org/1999/xlink" xlink:title="proximal (middle, distal) segment of exopod" id="ABBRID0E4IAG" xlink:type="simple">exp-1</abbrev> as long as next three segments combined; armature formula: I-[one smooth and one bipinnate], II-[one bipinnate], III-[one bipinnate], IV-[two bipinnate].</p><fig id="F6" position="float" orientation="portrait"><label>Figure 6.</label><caption><p>
                  <italic><tp:taxon-name><tp:taxon-name-part taxon-name-part-type="genus" reg="Hase">Hase</tp:taxon-name-part> <tp:taxon-name-part taxon-name-part-type="species" reg="lagomorphicus">lagomorphicus</tp:taxon-name-part></tp:taxon-name></italic> gen. et sp. n. Holotype (female) (M48/1, 330, DIVA-I): <bold>A</bold> <abbrev xmlns:xlink="http://www.w3.org/1999/xlink" xlink:title="mandible" id="ABBRID0EWJAG" xlink:type="simple">Md</abbrev> gnathobasis; a1- mandibular palp with basis, <abbrev xmlns:xlink="http://www.w3.org/1999/xlink" xlink:title="exopod" id="ABBRID0E1JAG" xlink:type="simple">exp</abbrev> and <abbrev xmlns:xlink="http://www.w3.org/1999/xlink" xlink:title="endopod" id="ABBRID0E5JAG" xlink:type="simple">enp</abbrev>; a2- <abbrev xmlns:xlink="http://www.w3.org/1999/xlink" xlink:title="exopod" id="ABBRID0ECKAG" xlink:type="simple">exp</abbrev>; a3- <abbrev xmlns:xlink="http://www.w3.org/1999/xlink" xlink:title="endopod" id="ABBRID0EGKAG" xlink:type="simple">enp</abbrev> <bold>B</bold> <abbrev xmlns:xlink="http://www.w3.org/1999/xlink" xlink:title="maxilla" id="ABBRID0EMKAG" xlink:type="simple">Mx2</abbrev> syncoxa, allobasis, and first <abbrev xmlns:xlink="http://www.w3.org/1999/xlink" xlink:title="endopod" id="ABBRID0EQKAG" xlink:type="simple">enp</abbrev> without claw; b1 enp1 with claw and accessory spines, and 2<sup>nd</sup> <abbrev xmlns:xlink="http://www.w3.org/1999/xlink" xlink:title="endopod" id="ABBRID0EWKAG" xlink:type="simple">enp</abbrev> (fused) in lateral view; b2 <abbrev xmlns:xlink="http://www.w3.org/1999/xlink" xlink:title="proximal (middle, distal) segment of endopod" id="ABBRID0E1KAG" xlink:type="simple">enp-1</abbrev> with claw, and <abbrev xmlns:xlink="http://www.w3.org/1999/xlink" xlink:title="endopod" id="ABBRID0E5KAG" xlink:type="simple">enp</abbrev>-2 to <abbrev xmlns:xlink="http://www.w3.org/1999/xlink" xlink:title="endopod" id="ABBRID0ECLAG" xlink:type="simple">enp</abbrev>-5; b3 upper view of <abbrev xmlns:xlink="http://www.w3.org/1999/xlink" xlink:title="proximal (middle, distal) segment of endopod" id="ABBRID0EGLAG" xlink:type="simple">enp-1</abbrev> to <abbrev xmlns:xlink="http://www.w3.org/1999/xlink" xlink:title="endopod" id="ABBRID0EKLAG" xlink:type="simple">enp</abbrev>-5; b4 upper view of <abbrev xmlns:xlink="http://www.w3.org/1999/xlink" xlink:title="endopod" id="ABBRID0EOLAG" xlink:type="simple">enp</abbrev>-2; b5-b7 upper view of <abbrev xmlns:xlink="http://www.w3.org/1999/xlink" xlink:title="endopod" id="ABBRID0ESLAG" xlink:type="simple">enp</abbrev>-3 to <abbrev xmlns:xlink="http://www.w3.org/1999/xlink" xlink:title="endopod" id="ABBRID0EWLAG" xlink:type="simple">enp</abbrev>-5 <bold>C</bold> <abbrev xmlns:xlink="http://www.w3.org/1999/xlink" xlink:title="maxillule" id="ABBRID0E3LAG" xlink:type="simple">Mx1</abbrev> with unarmed coxa, basis, <abbrev xmlns:xlink="http://www.w3.org/1999/xlink" xlink:title="endopod" id="ABBRID0EAMAG" xlink:type="simple">enp</abbrev> and <abbrev xmlns:xlink="http://www.w3.org/1999/xlink" xlink:title="exopod" id="ABBRID0EEMAG" xlink:type="simple">exp</abbrev>; c1 and c2- coxa; c3 basis with incorporated <abbrev xmlns:xlink="http://www.w3.org/1999/xlink" xlink:title="endopod" id="ABBRID0EIMAG" xlink:type="simple">enp</abbrev>; c4- exopod <bold>D</bold> <abbrev xmlns:xlink="http://www.w3.org/1999/xlink" xlink:title="maxilliped" id="ABBRID0EOMAG" xlink:type="simple">Mxp</abbrev>.</p></caption><graphic xmlns:xlink="http://www.w3.org/1999/xlink" xlink:href="zookeys-766-001-g006.jpg" position="float" orientation="portrait" xlink:type="simple" id="oo_208584.jpg"/></fig><fig id="F7" position="float" orientation="portrait"><label>Figure 7.</label><caption><p>
                  <italic><tp:taxon-name><tp:taxon-name-part taxon-name-part-type="genus" reg="Hase">Hase</tp:taxon-name-part> <tp:taxon-name-part taxon-name-part-type="species" reg="lagomorphicus">lagomorphicus</tp:taxon-name-part></tp:taxon-name></italic> gen. et sp. n. Confocal laser scanning images. Holotype (female) (M48/1, 330, DIVA-I): <bold>A</bold> <abbrev xmlns:xlink="http://www.w3.org/1999/xlink" xlink:title="antenna" id="ABBRID0EMNAG" xlink:type="simple">A2</abbrev> <bold>B</bold> labrum, anterior <bold>C</bold> labrum, labium and <abbrev xmlns:xlink="http://www.w3.org/1999/xlink" xlink:title="mandible" id="ABBRID0EUNAG" xlink:type="simple">Md</abbrev>, ventral <bold>D</bold> <abbrev xmlns:xlink="http://www.w3.org/1999/xlink" xlink:title="mandible" id="ABBRID0E1NAG" xlink:type="simple">Md</abbrev>, anterior <bold>E</bold> <abbrev xmlns:xlink="http://www.w3.org/1999/xlink" xlink:title="mandible" id="ABBRID0EAOAG" xlink:type="simple">Md</abbrev>, posterior.</p></caption><graphic xmlns:xlink="http://www.w3.org/1999/xlink" xlink:href="zookeys-766-001-g007.jpg" position="float" orientation="portrait" xlink:type="simple" id="oo_208585.jpg"/></fig><p>
              <italic><abbrev xmlns:xlink="http://www.w3.org/1999/xlink" xlink:title="maxillule" id="ABBRID0EMOAG" xlink:type="simple">Mx1</abbrev></italic> (Figs <xref ref-type="fig" rid="F6">6C</xref>(c1–c4), 8A, B). Praecoxa with row of spinules; arthrite well developed, with one pinnate and one smooth seta on anterior surface, four smooth spines, and three pinnate spines along distal margin (two ornate with two large spinules at basis), four pinnate setae on aboral margin, two fused at basis. Coxa endite cylindrical, bearing five setae (four naked and one pinnate) distally; epipodite absent. Basis and <abbrev xmlns:xlink="http://www.w3.org/1999/xlink" xlink:title="endopod" id="ABBRID0EUOAG" xlink:type="simple">enp</abbrev> fused; basis with eleven setae; <abbrev xmlns:xlink="http://www.w3.org/1999/xlink" xlink:title="endopod" id="ABBRID0EYOAG" xlink:type="simple">enp</abbrev> incorporated into basis, represented by two naked setae. Exp 1-segmented, with three bipinnate setae.</p><fig id="F8" position="float" orientation="portrait"><label>Figure 8.</label><caption><p>
                  <italic><tp:taxon-name><tp:taxon-name-part taxon-name-part-type="genus" reg="Hase">Hase</tp:taxon-name-part> <tp:taxon-name-part taxon-name-part-type="species" reg="lagomorphicus">lagomorphicus</tp:taxon-name-part></tp:taxon-name></italic> gen. et sp. n. Confocal laser scanning images. Holotype (female) (M48/1, 330, DIVA-I): <bold>A</bold> <abbrev xmlns:xlink="http://www.w3.org/1999/xlink" xlink:title="maxillule" id="ABBRID0ERPAG" xlink:type="simple">Mx1</abbrev>, posterior <bold>B</bold> <abbrev xmlns:xlink="http://www.w3.org/1999/xlink" xlink:title="maxillule" id="ABBRID0EXPAG" xlink:type="simple">Mx1</abbrev>, anterior <bold>C</bold> <abbrev xmlns:xlink="http://www.w3.org/1999/xlink" xlink:title="maxilla" id="ABBRID0E4PAG" xlink:type="simple">Mx2</abbrev>, anterior <bold>D</bold> <abbrev xmlns:xlink="http://www.w3.org/1999/xlink" xlink:title="maxilla" id="ABBRID0EDQAG" xlink:type="simple">Mx2</abbrev>, posterior <bold>E</bold> Mp, anterior.</p></caption><graphic xmlns:xlink="http://www.w3.org/1999/xlink" xlink:href="zookeys-766-001-g008.jpg" position="float" orientation="portrait" xlink:type="simple" id="oo_208586.jpg"/></fig><p>
              <italic><abbrev xmlns:xlink="http://www.w3.org/1999/xlink" xlink:title="maxilla" id="ABBRID0ERQAG" xlink:type="simple">Mx2</abbrev></italic> (Figs <xref ref-type="fig" rid="F6">6B</xref>(b1–b7), 8C, D) comprising syncoxa fused to allobasis, and 5-segmented <abbrev xmlns:xlink="http://www.w3.org/1999/xlink" xlink:title="endopod" id="ABBRID0EZQAG" xlink:type="simple">enp</abbrev>. Syncoxa/allobasis with four endites; proximal coxal endite with five pinnate setae; distal coxal endite almost completely incorporated into syncoxa, with one pinnate setae, and two naked setae with bifid tip; proximal basal endite with three setae (two naked, one with bifid tip, and one weakly pinnate); distal basal endite with two naked setae with bifid tip, and one weakly pinnate spine. Enp-1 endite forming strong claw; accessory armature consisting of two naked setae (one long and flexible and one foliaceous), one spine and one claw-like spine; armature of fused <abbrev xmlns:xlink="http://www.w3.org/1999/xlink" xlink:title="endopod" id="ABBRID0E4QAG" xlink:type="simple">enp</abbrev>-2 represented by three naked seta. Free <abbrev xmlns:xlink="http://www.w3.org/1999/xlink" xlink:title="endopod" id="ABBRID0EBRAG" xlink:type="simple">enp</abbrev> 3-segmented; armature formula: I-[claw; 4], II-[3], III-[2], IV-[3], V-[3].</p><p>
              <italic>Mxp</italic> (Figs <xref ref-type="fig" rid="F6">6D</xref>, <xref ref-type="fig" rid="F8">8E</xref>) with elongated syncoxa, strong basis, and 2-segmented <abbrev xmlns:xlink="http://www.w3.org/1999/xlink" xlink:title="endopod" id="ABBRID0ERRAG" xlink:type="simple">enp</abbrev>. Syncoxa with rows of spinules along inner and outer margins; syncoxa with three endites; first endite with one bipinnate seta and one bipinnate spine; second endite with two bipinnate setae and one bipinnate spine; third endite with one bipinnate seta and one bipinnate spine; basal endite with one bipinnate seta and one unipinnate spine. Enp with armature formula: I-[two setae; one bipinnate and one naked], II-[one unipinnate spine + three bipinnate setae].</p><p>Pereopods (Figs <xref ref-type="fig" rid="F5">5A</xref>, <xref ref-type="fig" rid="F9">9</xref>–<xref ref-type="fig" rid="F11">11</xref>) biramous; <abbrev xmlns:xlink="http://www.w3.org/1999/xlink" xlink:title="exopod" id="ABBRID0EDSAG" xlink:type="simple">exp</abbrev> and <abbrev xmlns:xlink="http://www.w3.org/1999/xlink" xlink:title="endopod" id="ABBRID0EHSAG" xlink:type="simple">enp</abbrev> bent inwards, especially on <abbrev xmlns:xlink="http://www.w3.org/1999/xlink" xlink:title="first pereopods" id="ABBRID0ELSAG" xlink:type="simple">P1</abbrev> and <abbrev xmlns:xlink="http://www.w3.org/1999/xlink" xlink:title="second pereopod" id="ABBRID0EPSAG" xlink:type="simple">P2</abbrev>. Praecoxa transversally elongate, without ornamentation. Coxa without ornamentation (<abbrev xmlns:xlink="http://www.w3.org/1999/xlink" xlink:title="first pereopods" id="ABBRID0ETSAG" xlink:type="simple">P1</abbrev>) or ornamented (<abbrev xmlns:xlink="http://www.w3.org/1999/xlink" xlink:title="second pereopod" id="ABBRID0EXSAG" xlink:type="simple">P2</abbrev>-<abbrev xmlns:xlink="http://www.w3.org/1999/xlink" xlink:title="third pereopod" id="ABBRID0E2SAG" xlink:type="simple">P4</abbrev>), with position and strength of ornamentation differing from <abbrev xmlns:xlink="http://www.w3.org/1999/xlink" xlink:title="second pereopod" id="ABBRID0E6SAG" xlink:type="simple">P2</abbrev> to <abbrev xmlns:xlink="http://www.w3.org/1999/xlink" xlink:title="third pereopod" id="ABBRID0EDTAG" xlink:type="simple">P4</abbrev>. Basis with (<abbrev xmlns:xlink="http://www.w3.org/1999/xlink" xlink:title="first pereopods" id="ABBRID0EHTAG" xlink:type="simple">P1</abbrev>, <abbrev xmlns:xlink="http://www.w3.org/1999/xlink" xlink:title="second pereopod" id="ABBRID0ELTAG" xlink:type="simple">P2</abbrev>) or without (<abbrev xmlns:xlink="http://www.w3.org/1999/xlink" xlink:title="third pereopod" id="ABBRID0EPTAG" xlink:type="simple">P3</abbrev>, <abbrev xmlns:xlink="http://www.w3.org/1999/xlink" xlink:title="third pereopod" id="ABBRID0ETTAG" xlink:type="simple">P4</abbrev>) bipinnate seta on outer proximal corner, with bipinnate seta on inner distal corner of <abbrev xmlns:xlink="http://www.w3.org/1999/xlink" xlink:title="first pereopods" id="ABBRID0EXTAG" xlink:type="simple">P1</abbrev>. Exp 3-segmented; bent inwards against basis in <abbrev xmlns:xlink="http://www.w3.org/1999/xlink" xlink:title="first pereopods" id="ABBRID0E2TAG" xlink:type="simple">P1</abbrev> and <abbrev xmlns:xlink="http://www.w3.org/1999/xlink" xlink:title="second pereopod" id="ABBRID0E6TAG" xlink:type="simple">P2</abbrev>, <abbrev xmlns:xlink="http://www.w3.org/1999/xlink" xlink:title="proximal (middle, distal) segment of exopod" id="ABBRID0EDUAG" xlink:type="simple">exp-1</abbrev> with rows of setules along inner margin and spinules along outer margin, <abbrev xmlns:xlink="http://www.w3.org/1999/xlink" xlink:title="exopod" id="ABBRID0EHUAG" xlink:type="simple">exp</abbrev>-2 without ornamentation on <abbrev xmlns:xlink="http://www.w3.org/1999/xlink" xlink:title="first pereopods" id="ABBRID0ELUAG" xlink:type="simple">P1</abbrev> and <abbrev xmlns:xlink="http://www.w3.org/1999/xlink" xlink:title="second pereopod" id="ABBRID0EPUAG" xlink:type="simple">P2</abbrev>, with setules on inner margin of <abbrev xmlns:xlink="http://www.w3.org/1999/xlink" xlink:title="third pereopod" id="ABBRID0ETUAG" xlink:type="simple">P3</abbrev> and outer margin of <abbrev xmlns:xlink="http://www.w3.org/1999/xlink" xlink:title="third pereopod" id="ABBRID0EXUAG" xlink:type="simple">P4</abbrev>. Enp 3-segmented on <abbrev xmlns:xlink="http://www.w3.org/1999/xlink" xlink:title="first pereopods" id="ABBRID0E2UAG" xlink:type="simple">P1</abbrev>, 2-segmented on <abbrev xmlns:xlink="http://www.w3.org/1999/xlink" xlink:title="second pereopod" id="ABBRID0E6UAG" xlink:type="simple">P2</abbrev> and <abbrev xmlns:xlink="http://www.w3.org/1999/xlink" xlink:title="third pereopod" id="ABBRID0EDVAG" xlink:type="simple">P3</abbrev> but 1-segmented on <abbrev xmlns:xlink="http://www.w3.org/1999/xlink" xlink:title="third pereopod" id="ABBRID0EHVAG" xlink:type="simple">P4</abbrev>; <abbrev xmlns:xlink="http://www.w3.org/1999/xlink" xlink:title="proximal (middle, distal) segment of endopod" id="ABBRID0ELVAG" xlink:type="simple">enp-1</abbrev> with setules along outer margin of <abbrev xmlns:xlink="http://www.w3.org/1999/xlink" xlink:title="first pereopods" id="ABBRID0EPVAG" xlink:type="simple">P1</abbrev>-<abbrev xmlns:xlink="http://www.w3.org/1999/xlink" xlink:title="third pereopod" id="ABBRID0ETVAG" xlink:type="simple">P3</abbrev>; <abbrev xmlns:xlink="http://www.w3.org/1999/xlink" xlink:title="endopod" id="ABBRID0EXVAG" xlink:type="simple">enp</abbrev> <abbrev xmlns:xlink="http://www.w3.org/1999/xlink" xlink:title="third pereopod" id="ABBRID0E2VAG" xlink:type="simple">P4</abbrev> with setules on outer margin. Setal formulae as follows:</p><fig id="F9" position="float" orientation="portrait"><label>Figure 9.</label><caption><p>
                  <italic><tp:taxon-name><tp:taxon-name-part taxon-name-part-type="genus" reg="Hase">Hase</tp:taxon-name-part> <tp:taxon-name-part taxon-name-part-type="species" reg="lagomorphicus">lagomorphicus</tp:taxon-name-part></tp:taxon-name></italic> gen. et sp. n. Holotype (female) (M48/1, 330, DIVA-I): <bold>A</bold> <abbrev xmlns:xlink="http://www.w3.org/1999/xlink" xlink:title="first pereopods" id="ABBRID0EUWAG" xlink:type="simple">P1</abbrev>; a1- <abbrev xmlns:xlink="http://www.w3.org/1999/xlink" xlink:title="first pereopods" id="ABBRID0EYWAG" xlink:type="simple">P1</abbrev> <abbrev xmlns:xlink="http://www.w3.org/1999/xlink" xlink:title="endopod" id="ABBRID0E3WAG" xlink:type="simple">enp</abbrev>.; b3- <abbrev xmlns:xlink="http://www.w3.org/1999/xlink" xlink:title="second pereopod" id="ABBRID0EAXAG" xlink:type="simple">P2</abbrev> <abbrev xmlns:xlink="http://www.w3.org/1999/xlink" xlink:title="endopod" id="ABBRID0EEXAG" xlink:type="simple">enp</abbrev>-2. Paratype (Copepodite V) (M48/1, 330, DIVA-I) <bold>B</bold> <abbrev xmlns:xlink="http://www.w3.org/1999/xlink" xlink:title="second pereopod" id="ABBRID0EKXAG" xlink:type="simple">P2</abbrev>; b1- <abbrev xmlns:xlink="http://www.w3.org/1999/xlink" xlink:title="second pereopod" id="ABBRID0EOXAG" xlink:type="simple">P2</abbrev> <abbrev xmlns:xlink="http://www.w3.org/1999/xlink" xlink:title="endopod" id="ABBRID0ESXAG" xlink:type="simple">enp</abbrev>; b2- <abbrev xmlns:xlink="http://www.w3.org/1999/xlink" xlink:title="second pereopod" id="ABBRID0EWXAG" xlink:type="simple">P2</abbrev> <abbrev xmlns:xlink="http://www.w3.org/1999/xlink" xlink:title="endopod" id="ABBRID0E1XAG" xlink:type="simple">enp</abbrev>-3.</p></caption><graphic xmlns:xlink="http://www.w3.org/1999/xlink" xlink:href="zookeys-766-001-g009.jpg" position="float" orientation="portrait" xlink:type="simple" id="oo_208587.jpg"/></fig><fig id="F10" position="float" orientation="portrait"><label>Figure 10.</label><caption><p>
                  <italic><tp:taxon-name><tp:taxon-name-part taxon-name-part-type="genus" reg="Hase">Hase</tp:taxon-name-part> <tp:taxon-name-part taxon-name-part-type="species" reg="lagomorphicus">lagomorphicus</tp:taxon-name-part></tp:taxon-name></italic> gen. et sp. n. Holotype (female) (M48/1, 330, DIVA-I): <bold>A</bold> <abbrev xmlns:xlink="http://www.w3.org/1999/xlink" xlink:title="third pereopod" id="ABBRID0EYYAG" xlink:type="simple">P3</abbrev> <bold>B</bold> <abbrev xmlns:xlink="http://www.w3.org/1999/xlink" xlink:title="third pereopod" id="ABBRID0E5YAG" xlink:type="simple">P4</abbrev>; b1- <abbrev xmlns:xlink="http://www.w3.org/1999/xlink" xlink:title="third pereopod" id="ABBRID0ECZAG" xlink:type="simple">P4</abbrev> <abbrev xmlns:xlink="http://www.w3.org/1999/xlink" xlink:title="endopod" id="ABBRID0EGZAG" xlink:type="simple">enp</abbrev>. Paratype (Copepodite V) (M48/1, 330, DIVA-I) : a1- <abbrev xmlns:xlink="http://www.w3.org/1999/xlink" xlink:title="third pereopod" id="ABBRID0EKZAG" xlink:type="simple">P3</abbrev> <abbrev xmlns:xlink="http://www.w3.org/1999/xlink" xlink:title="endopod" id="ABBRID0EOZAG" xlink:type="simple">enp</abbrev>-3; b2- <abbrev xmlns:xlink="http://www.w3.org/1999/xlink" xlink:title="third pereopod" id="ABBRID0ESZAG" xlink:type="simple">P4</abbrev> <abbrev xmlns:xlink="http://www.w3.org/1999/xlink" xlink:title="exopod" id="ABBRID0EWZAG" xlink:type="simple">exp</abbrev>-3; b3- <abbrev xmlns:xlink="http://www.w3.org/1999/xlink" xlink:title="third pereopod" id="ABBRID0E1ZAG" xlink:type="simple">P4</abbrev> <abbrev xmlns:xlink="http://www.w3.org/1999/xlink" xlink:title="endopod" id="ABBRID0E5ZAG" xlink:type="simple">enp</abbrev>-3.</p></caption><graphic xmlns:xlink="http://www.w3.org/1999/xlink" xlink:href="zookeys-766-001-g010.jpg" position="float" orientation="portrait" xlink:type="simple" id="oo_208588.jpg"/></fig><fig id="F11" position="float" orientation="portrait"><label>Figure 11.</label><caption><p>
                  <italic><tp:taxon-name><tp:taxon-name-part taxon-name-part-type="genus" reg="Hase">Hase</tp:taxon-name-part> <tp:taxon-name-part taxon-name-part-type="species" reg="lagomorphicus">lagomorphicus</tp:taxon-name-part></tp:taxon-name></italic> gen. et sp. n. Confocal laser scanning images. Holotype (female) (M48/1, 330, DIVA-I): <bold>A</bold> <abbrev xmlns:xlink="http://www.w3.org/1999/xlink" xlink:title="first pereopods" id="ABBRID0E31AG" xlink:type="simple">P1</abbrev> <bold>C</bold> <abbrev xmlns:xlink="http://www.w3.org/1999/xlink" xlink:title="third pereopod" id="ABBRID0EC2AG" xlink:type="simple">P3</abbrev>. Paratype (female) (M63/2, 105, Diva II) <bold>B</bold> <abbrev xmlns:xlink="http://www.w3.org/1999/xlink" xlink:title="second pereopod" id="ABBRID0EI2AG" xlink:type="simple">P2</abbrev>.</p></caption><graphic xmlns:xlink="http://www.w3.org/1999/xlink" xlink:href="zookeys-766-001-g011.jpg" position="float" orientation="portrait" xlink:type="simple" id="oo_208589.jpg"/></fig><table-wrap position="float" orientation="portrait"><table id="TID0EPUAE" rules="all"><tbody><tr><th rowspan="1" colspan="1"/><th rowspan="1" colspan="1">Exp</th><th rowspan="1" colspan="1">Enp</th></tr><tr><td rowspan="1" colspan="1">
                      <abbrev xmlns:xlink="http://www.w3.org/1999/xlink" xlink:title="first pereopods" id="ABBRID0EI3AG" xlink:type="simple">P1</abbrev>
                    </td><td rowspan="1" colspan="1">I, 1; I, 1; II, II+1, 1</td><td rowspan="1" colspan="1">0, 1; 0, 1; I, 2, 2</td></tr><tr><td rowspan="1" colspan="1">
                      <abbrev xmlns:xlink="http://www.w3.org/1999/xlink" xlink:title="second pereopod" id="ABBRID0EX3AG" xlink:type="simple">P2</abbrev>
                    </td><td rowspan="1" colspan="1">I, 1; I, 1; II, II+1, 2</td><td rowspan="1" colspan="1">0, 1; I (broken), 2, 1</td></tr><tr><td rowspan="1" colspan="1">
                      <abbrev xmlns:xlink="http://www.w3.org/1999/xlink" xlink:title="third pereopod" id="ABBRID0EG4AG" xlink:type="simple">P3</abbrev>
                    </td><td rowspan="1" colspan="1">I, 1; I, 1; II, II+1, 2</td><td rowspan="1" colspan="1">0, 1; I, 2, 0</td></tr><tr><td rowspan="1" colspan="1">
                      <abbrev xmlns:xlink="http://www.w3.org/1999/xlink" xlink:title="third pereopod" id="ABBRID0EV4AG" xlink:type="simple">P4</abbrev>
                    </td><td rowspan="1" colspan="1">I, 1; I, 1; II, II+1, II</td><td rowspan="1" colspan="1">0, 2, I</td></tr></tbody></table></table-wrap><p>
              <abbrev xmlns:xlink="http://www.w3.org/1999/xlink" xlink:title="third pereopod" id="ABBRID0EB5AG" xlink:type="simple">P5</abbrev> (Fig. <xref ref-type="fig" rid="F4">4E</xref>) One-segmented, fused to supporting somite, pointing outwards. Exp with three elements (one lost during dissection), outer most a bipinnate seta, innermost a bipinnate spine.</p><p>Male unknown.</p></tp:treatment-sec><tp:treatment-sec sec-type="Occurrence" id="SECID0EK5AG"><title>Occurrence.</title><p>Angola and Guinea basins, Atlantic Ocean.</p></tp:treatment-sec><tp:treatment-sec sec-type="remarks" id="SECID0EP5AG"><title>Remarks.</title><p>In the subadult CV, <abbrev xmlns:xlink="http://www.w3.org/1999/xlink" xlink:title="endopod" id="ABBRID0EV5AG" xlink:type="simple">enp</abbrev> is 3-segmented on <abbrev xmlns:xlink="http://www.w3.org/1999/xlink" xlink:title="second pereopod" id="ABBRID0EZ5AG" xlink:type="simple">P2</abbrev>-<abbrev xmlns:xlink="http://www.w3.org/1999/xlink" xlink:title="third pereopod" id="ABBRID0E45AG" xlink:type="simple">P4</abbrev>; <abbrev xmlns:xlink="http://www.w3.org/1999/xlink" xlink:title="exopod" id="ABBRID0EB6AG" xlink:type="simple">exp</abbrev>-3 of <abbrev xmlns:xlink="http://www.w3.org/1999/xlink" xlink:title="third pereopod" id="ABBRID0EF6AG" xlink:type="simple">P4</abbrev> with 8 elements (Fig. <xref ref-type="fig" rid="F10">10 b2</xref>); <abbrev xmlns:xlink="http://www.w3.org/1999/xlink" xlink:title="endopod" id="ABBRID0EN6AG" xlink:type="simple">enp</abbrev>-2 of <abbrev xmlns:xlink="http://www.w3.org/1999/xlink" xlink:title="second pereopod" id="ABBRID0ER6AG" xlink:type="simple">P2</abbrev>-<abbrev xmlns:xlink="http://www.w3.org/1999/xlink" xlink:title="third pereopod" id="ABBRID0EV6AG" xlink:type="simple">P4</abbrev> with two inner setae (Fig. <xref ref-type="fig" rid="F9">9 B, b1</xref>), <abbrev xmlns:xlink="http://www.w3.org/1999/xlink" xlink:title="exopod" id="ABBRID0E46AG" xlink:type="simple">exp</abbrev>-3 of <abbrev xmlns:xlink="http://www.w3.org/1999/xlink" xlink:title="second pereopod" id="ABBRID0EBABG" xlink:type="simple">P2</abbrev>-<abbrev xmlns:xlink="http://www.w3.org/1999/xlink" xlink:title="third pereopod" id="ABBRID0EFABG" xlink:type="simple">P4</abbrev> with 5 elements (Fig. <xref ref-type="fig" rid="F9">9 b3</xref> and Fig. <xref ref-type="fig" rid="F10">10</xref> (a1, b3)). Setal formulae as follows:</p><table-wrap position="float" orientation="portrait"><table id="TID0EEYAE" rules="all"><tbody><tr><th rowspan="1" colspan="1"/><th rowspan="1" colspan="1">Exp</th><th rowspan="1" colspan="1">Enp</th></tr><tr><td rowspan="1" colspan="1">
                      <abbrev xmlns:xlink="http://www.w3.org/1999/xlink" xlink:title="first pereopods" id="ABBRID0EIBBG" xlink:type="simple">P1</abbrev>
                    </td><td rowspan="1" colspan="1">I, 1; I, 1; II, II+1, 1</td><td rowspan="1" colspan="1">0, 1; 0, 1; I, 2, 2</td></tr><tr><td rowspan="1" colspan="1">
                      <abbrev xmlns:xlink="http://www.w3.org/1999/xlink" xlink:title="second pereopod" id="ABBRID0EXBBG" xlink:type="simple">P2</abbrev>
                    </td><td rowspan="1" colspan="1">I, 1; I, 1; II, II+1, 2</td><td rowspan="1" colspan="1">0, 1; 0, 2; 0, I+2 (?), II</td></tr><tr><td rowspan="1" colspan="1">
                      <abbrev xmlns:xlink="http://www.w3.org/1999/xlink" xlink:title="third pereopod" id="ABBRID0EGCBG" xlink:type="simple">P3</abbrev>
                    </td><td rowspan="1" colspan="1">I, 1; I, 1; II, II+1, 2</td><td rowspan="1" colspan="1">0, 1; 0,2; 0, I+2, II</td></tr><tr><td rowspan="1" colspan="1">
                      <abbrev xmlns:xlink="http://www.w3.org/1999/xlink" xlink:title="third pereopod" id="ABBRID0EVCBG" xlink:type="simple">P4</abbrev>
                    </td><td rowspan="1" colspan="1">I, 1; I, 1; II (?), II (?) +1, 3 elements (broken)</td><td rowspan="1" colspan="1">0, 1; 0, 2; 5 elements (two broken)</td></tr></tbody></table></table-wrap></tp:treatment-sec><tp:treatment-sec><!--Section generated to contain objects referenced in tp:taxon-treatment.--><fig id="F1" position="float" orientation="portrait"><label>Figure 1.</label><caption><p>Sampling locations around Iceland (middle) and South Atlantic Ocean (right).</p></caption><graphic xmlns:xlink="http://www.w3.org/1999/xlink" xlink:href="zookeys-766-001-g001.jpg" position="float" orientation="portrait" xlink:type="simple" id="oo_209695.jpg"/></fig><table-wrap id="T1" position="float" orientation="portrait"><label>Table 1.</label><caption><p>Sampling stations of the “Meteor” cruises. Abbreviations: BC – Box Corer, MUC – Multi Corer.</p></caption><table id="TID0E6FAC" rules="all"><tbody><tr><th rowspan="1" colspan="1">Species</th><th rowspan="1" colspan="1">Cruise</th><th rowspan="1" colspan="1">Station</th><th rowspan="1" colspan="1">Date</th><th rowspan="1" colspan="1">Gear</th><th rowspan="1" colspan="1">Latitude, Longitude</th><th rowspan="1" colspan="1">Depth [m]</th><th rowspan="1" colspan="1">Temperature [°C]</th><th rowspan="1" colspan="1">Salinity [‰]</th><th rowspan="1" colspan="1">No. of specimens</th></tr><tr><td rowspan="1" colspan="1">
                <bold><italic><tp:taxon-name><tp:taxon-name-part taxon-name-part-type="genus" reg="Hase">Hase</tp:taxon-name-part> <tp:taxon-name-part taxon-name-part-type="species" reg="lagomorphicus">lagomorphicus</tp:taxon-name-part></tp:taxon-name></italic> gen. et sp. n. (paratype CV and holotype)</bold>
              </td><td rowspan="1" colspan="1">M48/1</td><td rowspan="1" colspan="1">330</td><td rowspan="1" colspan="1">17/07/2000</td><td rowspan="1" colspan="1">BC</td><td rowspan="1" colspan="1">
                <named-content xmlns:xlink="http://www.w3.org/1999/xlink" content-type="dwc:verbatimCoordinates" xlink:type="simple"><named-content content-type="geo-json" specific-use="{&#34;type&#34;:&#34;Point&#34;,&#34;coordinates&#34;:[3.866950,-19.116433]}" id="NCID0EYDAE" xlink:type="simple">19°06.986'S, 003°52.017'E</named-content></named-content>
              </td><td rowspan="1" colspan="1">5468</td><td rowspan="1" colspan="1">2.4941</td><td rowspan="1" colspan="1">34.7779</td><td rowspan="1" colspan="1">1 adult ♀, 1 subadult copepodite V</td></tr><tr><td rowspan="1" colspan="1">
                <bold><italic><tp:taxon-name><tp:taxon-name-part taxon-name-part-type="genus" reg="Hase">Hase</tp:taxon-name-part> <tp:taxon-name-part taxon-name-part-type="species" reg="lagomorphicus">lagomorphicus</tp:taxon-name-part></tp:taxon-name></italic> gen. et sp. n. (paratype)</bold>
              </td><td rowspan="1" colspan="1">M63/2</td><td rowspan="1" colspan="1">105</td><td rowspan="1" colspan="1">24/03/2005</td><td rowspan="1" colspan="1">BC</td><td rowspan="1" colspan="1">
                <named-content xmlns:xlink="http://www.w3.org/1999/xlink" content-type="dwc:verbatimCoordinates" xlink:type="simple"><named-content content-type="geo-json" specific-use="{&#34;type&#34;:&#34;Point&#34;,&#34;coordinates&#34;:[-6.468650,0.621100]}" id="NCID0EOFAE" xlink:type="simple">00°37.266'N, 006°28.119'W</named-content></named-content>
              </td><td rowspan="1" colspan="1">5173</td><td rowspan="1" colspan="1">2.1087</td><td rowspan="1" colspan="1">34.5436</td><td rowspan="1" colspan="1">1 adult♀</td></tr><tr><td rowspan="1" colspan="1">
                <bold><italic><tp:taxon-name><tp:taxon-name-part taxon-name-part-type="genus" reg="Hase">Hase</tp:taxon-name-part> <tp:taxon-name-part taxon-name-part-type="species" reg="talpamorphicus">talpamorphicus</tp:taxon-name-part></tp:taxon-name></italic> gen. et sp. n. (paratype CV and adult)</bold>
              </td><td rowspan="1" colspan="1">M85/3</td><td rowspan="1" colspan="1">1151</td><td rowspan="1" colspan="1">17/09/2011</td><td rowspan="1" colspan="1">MUC</td><td rowspan="1" colspan="1">
                <named-content xmlns:xlink="http://www.w3.org/1999/xlink" content-type="dwc:verbatimCoordinates" xlink:type="simple"><named-content content-type="geo-json" specific-use="{&#34;type&#34;:&#34;Point&#34;,&#34;coordinates&#34;:[-9.933500,69.093333]}" id="NCID0EEHAE" xlink:type="simple">69°05.60'N, 009°56.01'W</named-content></named-content>
              </td><td rowspan="1" colspan="1">2270</td><td rowspan="1" colspan="1">-0.7518</td><td rowspan="1" colspan="1">34.91</td><td rowspan="1" colspan="1">1 adult ♀, 1 subadult copepodite V</td></tr><tr><td rowspan="1" colspan="1">
                <bold><italic><tp:taxon-name><tp:taxon-name-part taxon-name-part-type="genus" reg="Hase">Hase</tp:taxon-name-part> <tp:taxon-name-part taxon-name-part-type="species" reg="talpamorphicus">talpamorphicus</tp:taxon-name-part></tp:taxon-name></italic> gen. et sp. n. (holotype)</bold>
              </td><td rowspan="1" colspan="1">M85/3</td><td rowspan="1" colspan="1">1164</td><td rowspan="1" colspan="1">18/09/2011</td><td rowspan="1" colspan="1">MUC</td><td rowspan="1" colspan="1">
                <named-content xmlns:xlink="http://www.w3.org/1999/xlink" content-type="dwc:verbatimCoordinates" xlink:type="simple"><named-content content-type="geo-json" specific-use="{&#34;type&#34;:&#34;Point&#34;,&#34;coordinates&#34;:[-6.958000,67.588000]}" id="NCID0E1IAE" xlink:type="simple">67°35.28'N, 006°57.48'W</named-content></named-content>
              </td><td rowspan="1" colspan="1">2403</td><td rowspan="1" colspan="1">-0.82</td><td rowspan="1" colspan="1">34.91</td><td rowspan="1" colspan="1">adult ♀</td></tr></tbody></table></table-wrap></tp:treatment-sec></tp:taxon-treatment>
