# Supplementary material for: Traditional and confocal descriptions of a new genus and two new species of deep water Cerviniinae Sars, 1903 from the Southern Atlantic and the Norwegian Sea: with a discussion on the use of digital media in taxonomy (Copepoda, Harpacticoida, Aegisthidae)
Source: Zookeys. 2018 Jun 13;(766):1–38. doi: 10.3897/zookeys.766.23899 (PMC6010506; doi:10.3897/zookeys.766.23899)
Supplement: XML Treatment for Hase talpamorphicus [file zookeys.766.23899-treatment3.xml]

<!DOCTYPE tp:taxon-treatment
  PUBLIC "-//TaxonX//DTD Taxonomic Treatment Publishing DTD v0 20100105//EN" "tax-treatment-NSO.dtd">
<tp:taxon-treatment xmlns:tp="http://www.plazi.org/taxpub"><tp:treatment-meta><kwd-group><label>Taxon classification</label><kwd><named-content xmlns:xlink="http://www.w3.org/1999/xlink" content-type="kingdom">Animalia</named-content></kwd><kwd><named-content xmlns:xlink="http://www.w3.org/1999/xlink" content-type="order">Harpacticoida</named-content></kwd><kwd><named-content xmlns:xlink="http://www.w3.org/1999/xlink" content-type="family">Aegisthidae</named-content></kwd></kwd-group><mixed-citation publication-type="journal"><person-group><name><surname>Corgosinho</surname><given-names>Paulo H. C.</given-names></name><name><surname>Kihara</surname><given-names>Terue C.</given-names></name><name><surname>Schizas</surname><given-names>Nikolaos V.</given-names></name><name><surname>Ostmann</surname><given-names>Alexandra</given-names></name><name><surname>Arbizu</surname><given-names>Pedro Martínez</given-names></name><name><surname>Ivanenko</surname><given-names>Viatcheslav N.</given-names></name></person-group><article-title>Traditional and confocal descriptions of a new genus and two new species of deep water <tp:taxon-name><tp:taxon-name-part taxon-name-part-type="subfamily">Cerviniinae</tp:taxon-name-part></tp:taxon-name> Sars, 1903 from the Southern Atlantic and the Norwegian Sea: with a discussion on the use of digital media in taxonomy (<tp:taxon-name><tp:taxon-name-part taxon-name-part-type="subclass">Copepoda</tp:taxon-name-part></tp:taxon-name>, <tp:taxon-name><tp:taxon-name-part taxon-name-part-type="order">Harpacticoida</tp:taxon-name-part></tp:taxon-name>, <tp:taxon-name><tp:taxon-name-part taxon-name-part-type="family">Aegisthidae</tp:taxon-name-part></tp:taxon-name>)</article-title><source>Zookeys</source><day>13</day><month>6</month><year>2018</year><volume>2018</volume><issue>766</issue><fpage>1</fpage><lpage>38</lpage><pub-id pub-id-type="doi">10.3897/zookeys.766.23899</pub-id></mixed-citation></tp:treatment-meta><tp:nomenclature><tp:taxon-name>
                  <tp:taxon-name-part taxon-name-part-type="genus" reg="Hase">Hase</tp:taxon-name-part>
                  <tp:taxon-name-part taxon-name-part-type="species" reg="talpamorphicus">talpamorphicus</tp:taxon-name-part>
                  <object-id xmlns:xlink="http://www.w3.org/1999/xlink" content-type="zoobank" xlink:type="simple">http://zoobank.org/E1475D7D-08B2-4E01-A1DE-3E849E71C2DB</object-id>
                </tp:taxon-name><tp:taxon-authority>gen. et</tp:taxon-authority><tp:taxon-status xmlns:xlink="http://www.w3.org/1999/xlink" xlink:type="simple">sp. n.</tp:taxon-status><xref ref-type="fig" rid="F12">Figs 12</xref><xref ref-type="fig" rid="F13">, 13</xref><xref ref-type="fig" rid="F14">, 14</xref><xref ref-type="fig" rid="F15">, 15</xref><xref ref-type="fig" rid="F16">, 16</xref><xref ref-type="fig" rid="F17">, 17</xref><xref ref-type="fig" rid="F18">, 18</xref><xref ref-type="fig" rid="F19">, 19</xref><xref ref-type="fig" rid="F20">, 20</xref></tp:nomenclature><tp:treatment-sec sec-type="type material" id="SECID0EMFBG"><title>Type material.</title><p>Holotype female dissected on 21 slides (reg. no. SMF 37133/1-21) from station 1164, multi corer 9. Undissected paratypes: one female (reg. no. SMF 37134/1) from station 1151, MUC 12 and one subadult copepopid stage V (CV) (reg. no. SMF 37135/1) from station 1151, MUC 10. All specimens were collected during the Overflow, Circulation and Biodiversity Expedition of the RV “Meteor” (Cruise No. M85/3).</p></tp:treatment-sec><tp:treatment-sec sec-type="type locality" id="SECID0ERFBG"><title>Type locality.</title><p>Norwegian Sea (IceAGE cruise M85/3, 1164) (Fig. <xref ref-type="fig" rid="F1">1</xref>; Table <xref ref-type="table" rid="T1">1</xref>).</p></tp:treatment-sec><tp:treatment-sec sec-type="etymology" id="SECID0E6FBG"><title>Etymology.</title><p>The specific epithet is built by combining the Latin <italic>talpa</italic>, meaning a mole, and the ancient Greek lexeme <italic>μορφώ</italic> (<italic>morphó</italic>), “the Shapely One”.</p></tp:treatment-sec><tp:treatment-sec sec-type="description" id="SECID0ELGBG"><title>Description.</title><p>Female. Total body length 986.7 μm (holotype) and 1000.0 μm (paratype) (<italic>N</italic> = 2; mean = 993.4 μm). Largest width measured at posterior margin of <abbrev xmlns:xlink="http://www.w3.org/1999/xlink" xlink:title="second pereopod" id="ABBRID0ETGBG" xlink:type="simple">P2</abbrev>-bearing somite: 400.0 μm (holotype) and 437.5 μm (paratype) (<italic>N</italic> = 2; mean = 418.7 μm).</p><p>
              <italic>Body</italic> (Fig. <xref ref-type="fig" rid="F12">12A–C</xref>) with clear distinction between prosome and narrower urosome. Prosome 5-segmented, with cephalosome and four free pedigerous somites. Cephalosome with minute spinules covering surface and anastomosing reticulation towards rostrum and along margins; additional ornamentation consisting of sensilla and pores; posterior margin slightly serrate. Pedigerous somites with reticulation along posterior margins and ornamentation consisting of sensilla; lateral margins of third and fourth pedigerous somites expanded posteriorly forming hook-like projections laterally; posterior margins serrate.</p><fig id="F12" position="float" orientation="portrait"><label>Figure 12.</label><caption><p>
                  <italic><tp:taxon-name><tp:taxon-name-part taxon-name-part-type="genus" reg="Hase">Hase</tp:taxon-name-part> <tp:taxon-name-part taxon-name-part-type="species" reg="talpamorphicus">talpamorphicus</tp:taxon-name-part></tp:taxon-name></italic> gen. et sp. n. Confocal laser scanning images. Holotype (female) (M85/3, 1164): <bold>A</bold> habitus, dorsal <bold>B</bold> habitus, lateral <bold>C</bold> habitus, ventral.</p></caption><graphic xmlns:xlink="http://www.w3.org/1999/xlink" xlink:href="zookeys-766-001-g012.jpg" position="float" orientation="portrait" xlink:type="simple" id="oo_208590.jpg"/></fig><p>
              <italic>Urosome</italic> (Figs <xref ref-type="fig" rid="F12">12A–C</xref>, <xref ref-type="fig" rid="F13">13A, B</xref>) 5-segmented, comprising <abbrev xmlns:xlink="http://www.w3.org/1999/xlink" xlink:title="third pereopod" id="ABBRID0ELIBG" xlink:type="simple">P5</abbrev>-bearing somite, genital double-somite, two free abdominal somites, and telson. Urosomites with surface ornamentation consisting of sensilla and minute spinules, spinules more conspicuous ventrally; posterior margin serrate and with reticulated surface, genital double-somite and two free abdominal somites with hook-like projections ventrolaterally, larger in somite anterior to telson.</p><fig id="F13" position="float" orientation="portrait"><label>Figure 13.</label><caption><p>
                  <italic><tp:taxon-name><tp:taxon-name-part taxon-name-part-type="genus" reg="Hase">Hase</tp:taxon-name-part> <tp:taxon-name-part taxon-name-part-type="species" reg="talpamorphicus">talpamorphicus</tp:taxon-name-part></tp:taxon-name></italic> gen. et sp. n. Confocal laser scanning images. Holotype (female) (M85/3, 1164): <bold>A</bold> urosome, dorsal <bold>B</bold> urosome, ventral <bold>C</bold> furca, dorsal <bold>D</bold> furca, ventral <bold>E</bold> <abbrev xmlns:xlink="http://www.w3.org/1999/xlink" xlink:title="third pereopod" id="ABBRID0EMJBG" xlink:type="simple">P5</abbrev> and double genital somite.</p></caption><graphic xmlns:xlink="http://www.w3.org/1999/xlink" xlink:href="zookeys-766-001-g013.jpg" position="float" orientation="portrait" xlink:type="simple" id="oo_208591.jpg"/></fig><p>
              <italic>Genital double-somite</italic> (Figs <xref ref-type="fig" rid="F12">12C</xref>, <xref ref-type="fig" rid="F13">13B, E</xref>, <xref ref-type="fig" rid="F19">19D</xref>) original segmentation indicated by transverse, serrate surface ridge with reticulation and sensilla dorsal and laterally, completely fused ventrally; genital field (Figs <xref ref-type="fig" rid="F12">12C</xref>, <xref ref-type="fig" rid="F13">13B, E</xref>, <xref ref-type="fig" rid="F19">19D</xref>) with copulatory pore completely visible, not covered by a proximal flap as observed for the previous species, located in a well-developed median depression; gonopores covered by operculum derived from sixth legs and by anteriorly directed and straight flap arising from somite wall; <abbrev xmlns:xlink="http://www.w3.org/1999/xlink" xlink:title="sixth pereopods" id="ABBRID0ERKBG" xlink:type="simple">P6</abbrev> bearing two naked setae.</p><p>
              <italic>Telson</italic> (Figs <xref ref-type="fig" rid="F12">12A–C</xref>, <xref ref-type="fig" rid="F13">13A, B</xref>) with well-developed anal operculum; large anal opening with folded and reticulated cuticle; surface ornamentation consisting of pair of sensilla dorsally, minute spinules and pair of pores ventrally; ventral posterior margin with minute setules.</p><p>
              <italic><tp:taxon-name><tp:taxon-name-part taxon-name-part-type="genus" reg="Furca">Furca</tp:taxon-name-part></tp:taxon-name></italic> (Figs <xref ref-type="fig" rid="F12">12A–C</xref>, <xref ref-type="fig" rid="F13">13A–D</xref>, <xref ref-type="fig" rid="F14">14D, E</xref>) symmetrical; approximately 3.4× as long as maximum width; distinctly convergent. Each ramus with seven setae: seta I, spiniform and bipinnate, close to anterior margin; seta II, spiniform and bipinnate, located dorsally; seta III spiniform and bipinnate, located at outer distal corner; setae IV and V fused basally, seta IV bipinnate, seta V bipinnate and 4× longer than seta IV; seta VI minute and naked; seta VII tri-articulate at base and pinnate.</p><fig id="F14" position="float" orientation="portrait"><label>Figure 14.</label><caption><p>
                  <italic><tp:taxon-name><tp:taxon-name-part taxon-name-part-type="genus" reg="Hase">Hase</tp:taxon-name-part> <tp:taxon-name-part taxon-name-part-type="species" reg="talpamorphicus">talpamorphicus</tp:taxon-name-part></tp:taxon-name></italic> gen. et sp. n. Holotype (female) (M85/3, 1164): <bold>A</bold> antennule <bold>B</bold> <abbrev xmlns:xlink="http://www.w3.org/1999/xlink" xlink:title="antenna" id="ABBRID0ENMBG" xlink:type="simple">A2</abbrev> <bold>C</bold> <abbrev xmlns:xlink="http://www.w3.org/1999/xlink" xlink:title="antenna" id="ABBRID0ETMBG" xlink:type="simple">A2</abbrev> coxa and allobasis <bold>D</bold> furca, dorsal <bold>E</bold> furca, ventral.</p></caption><graphic xmlns:xlink="http://www.w3.org/1999/xlink" xlink:href="zookeys-766-001-g014.jpg" position="float" orientation="portrait" xlink:type="simple" id="oo_208592.jpg"/></fig><p>
              <italic>Rostrum</italic> (Fig. <xref ref-type="fig" rid="F12">12A, C</xref>) fused to cephalic shield; tip slightly bifid; with pair of sensilla and midventral tube-pore near apex.</p><p>
              <italic><abbrev xmlns:xlink="http://www.w3.org/1999/xlink" xlink:title="antennule" id="ABBRID0ELNBG" xlink:type="simple">A1</abbrev></italic> (Figs <xref ref-type="fig" rid="F14">14A</xref>, <xref ref-type="fig" rid="F15">15A, B</xref>) 7-segmented. Shape as in previous species. Segment I the longest, with rows of setules along outer and inner margins, with small spinules along outer distal corner; segment III with aesthetasc fused basally to seta and set on distinct pedestal; segment VII with aesthetasc fused basally to one naked seta.</p><fig id="F15" position="float" orientation="portrait"><label>Figure 15.</label><caption><p>
                  <italic><tp:taxon-name><tp:taxon-name-part taxon-name-part-type="genus" reg="Hase">Hase</tp:taxon-name-part> <tp:taxon-name-part taxon-name-part-type="species" reg="talpamorphicus">talpamorphicus</tp:taxon-name-part></tp:taxon-name></italic> gen. et sp. n. Confocal laser scanning images. Holotype (female) (M85/3, 1164): <bold>A</bold> <abbrev xmlns:xlink="http://www.w3.org/1999/xlink" xlink:title="antennule" id="ABBRID0EMOBG" xlink:type="simple">A1</abbrev>, ventral <bold>B</bold> <abbrev xmlns:xlink="http://www.w3.org/1999/xlink" xlink:title="antennule" id="ABBRID0ESOBG" xlink:type="simple">A1</abbrev>, dorsal <bold>C</bold> <abbrev xmlns:xlink="http://www.w3.org/1999/xlink" xlink:title="antenna" id="ABBRID0EYOBG" xlink:type="simple">A2</abbrev> <bold>D</bold> ventral cephalothorax showing <abbrev xmlns:xlink="http://www.w3.org/1999/xlink" xlink:title="antenna" id="ABBRID0E5OBG" xlink:type="simple">A2</abbrev> and mouthparts.</p></caption><graphic xmlns:xlink="http://www.w3.org/1999/xlink" xlink:href="zookeys-766-001-g015.jpg" position="float" orientation="portrait" xlink:type="simple" id="oo_208593.jpg"/></fig><p>Armature formula: I-[one pinnate], II-[four naked + three bipinnate + two missing elements], III-[eleven naked + one bipinnate + (one naked + ae)], IV- [three naked], V-[two naked], VI-[two naked], VII- [three naked, three pinnate + (one naked + ae)].</p><p>
              <italic><abbrev xmlns:xlink="http://www.w3.org/1999/xlink" xlink:title="antenna" id="ABBRID0ELPBG" xlink:type="simple">A2</abbrev></italic> (Figs <xref ref-type="fig" rid="F14">14B, C</xref>, <xref ref-type="fig" rid="F15">15C, D</xref>) 3-segmented, comprising cylindrical coxa and allobasis, and flattened 1-segmented <abbrev xmlns:xlink="http://www.w3.org/1999/xlink" xlink:title="endopod" id="ABBRID0EXPBG" xlink:type="simple">enp</abbrev>. Coxa small, with spinules along inner margin. Basis and <abbrev xmlns:xlink="http://www.w3.org/1999/xlink" xlink:title="proximal (middle, distal) segment of endopod" id="ABBRID0E2PBG" xlink:type="simple">enp-1</abbrev> fused, forming elongate allobasis, with denticles along abexopodal margin and patch of spinules; abexopodal seta bipinnate. Free <abbrev xmlns:xlink="http://www.w3.org/1999/xlink" xlink:title="endopod" id="ABBRID0E6PBG" xlink:type="simple">enp</abbrev> ornamented with rows of spinules on anterior surface; medial armature consisting of three pectinate spines and one bipinnate seta; apical armature consisting of four pectinate spines, one naked seta and three elements fused basally (one bipinnate seta, one unipinnate seta and one small flattened seta). Exp 4-segmented; distal segment with row of spinules; armature formula: I-[two pinnate], II-[one pinnate], III-[one pinnate], IV-[three pinnate].</p><p>
              <italic>Md</italic> (Figs <xref ref-type="fig" rid="F16">16A</xref>, <xref ref-type="fig" rid="F17">17A</xref>). Coxa with well-developed musculature, gnathobase curved inwards, with several multicuspidate teeth and one bipinnate seta on inner distal margin; rows of spinules near insertion area of bipinnate seta. Palp well developed, with basis, <abbrev xmlns:xlink="http://www.w3.org/1999/xlink" xlink:title="endopod" id="ABBRID0EPQBG" xlink:type="simple">enp</abbrev> and <abbrev xmlns:xlink="http://www.w3.org/1999/xlink" xlink:title="exopod" id="ABBRID0ETQBG" xlink:type="simple">exp</abbrev>. Basis with four bipinnate setae and surface ornamentation as indicated in Figure <xref ref-type="fig" rid="F14">14A</xref>. Enp 1-segmented with three lateral setae (two bipinnate and one unipinnate) and seven apical setae (four naked, two bipinnate and one unipinnate). Exp 4-segmented, <abbrev xmlns:xlink="http://www.w3.org/1999/xlink" xlink:title="proximal (middle, distal) segment of exopod" id="ABBRID0E2QBG" xlink:type="simple">exp-1</abbrev> as long as next three segments combined; armature formula: I-[two bipinnate], II-[one bipinnate], III-[one bipinnate], IV-[two bipinnate].</p><fig id="F16" position="float" orientation="portrait"><label>Figure 16.</label><caption><p>
                  <italic><tp:taxon-name><tp:taxon-name-part taxon-name-part-type="genus" reg="Hase">Hase</tp:taxon-name-part> <tp:taxon-name-part taxon-name-part-type="species" reg="talpamorphicus">talpamorphicus</tp:taxon-name-part></tp:taxon-name></italic> gen. et sp. n. Holotype (female) (M85/3, 1164): <bold>A</bold> mandible <bold>B</bold> <abbrev xmlns:xlink="http://www.w3.org/1999/xlink" xlink:title="maxillule" id="ABBRID0EWRBG" xlink:type="simple">Mx1</abbrev> <bold>C</bold> <abbrev xmlns:xlink="http://www.w3.org/1999/xlink" xlink:title="maxillule" id="ABBRID0E3RBG" xlink:type="simple">Mx1</abbrev> praecoxal arthrite <bold>D</bold> <abbrev xmlns:xlink="http://www.w3.org/1999/xlink" xlink:title="maxilla" id="ABBRID0ECSBG" xlink:type="simple">Mx2</abbrev>.</p></caption><graphic xmlns:xlink="http://www.w3.org/1999/xlink" xlink:href="zookeys-766-001-g016.jpg" position="float" orientation="portrait" xlink:type="simple" id="oo_208594.jpg"/></fig><fig id="F17" position="float" orientation="portrait"><label>Figure 17.</label><caption><p>
                  <italic><tp:taxon-name><tp:taxon-name-part taxon-name-part-type="genus" reg="Hase">Hase</tp:taxon-name-part> <tp:taxon-name-part taxon-name-part-type="species" reg="talpamorphicus">talpamorphicus</tp:taxon-name-part></tp:taxon-name></italic> gen. et sp. n. Confocal laser scanning images. Holotype (female) (M85/3, 1164): <bold>A</bold> <abbrev xmlns:xlink="http://www.w3.org/1999/xlink" xlink:title="mandible" id="ABBRID0EATBG" xlink:type="simple">Md</abbrev>, anterior <bold>B</bold> <abbrev xmlns:xlink="http://www.w3.org/1999/xlink" xlink:title="maxillule" id="ABBRID0EGTBG" xlink:type="simple">Mx1</abbrev> <bold>C</bold> <abbrev xmlns:xlink="http://www.w3.org/1999/xlink" xlink:title="maxilla" id="ABBRID0EMTBG" xlink:type="simple">Mx2</abbrev> <bold>D</bold> <abbrev xmlns:xlink="http://www.w3.org/1999/xlink" xlink:title="maxilliped" id="ABBRID0ESTBG" xlink:type="simple">Mxp</abbrev>.</p></caption><graphic xmlns:xlink="http://www.w3.org/1999/xlink" xlink:href="zookeys-766-001-g017.jpg" position="float" orientation="portrait" xlink:type="simple" id="oo_208595.jpg"/></fig><p>
              <italic><abbrev xmlns:xlink="http://www.w3.org/1999/xlink" xlink:title="maxillule" id="ABBRID0E5TBG" xlink:type="simple">Mx1</abbrev></italic> (Figs <xref ref-type="fig" rid="F16">16B, C</xref>, <xref ref-type="fig" rid="F17">17B</xref>). Praecoxa with row of spinules as shown; arthrite well developed, with two pinnate setae on anterior surface, seven pinnate and striated spines and three bipinnate setae along distal margin, two bipinnate setae on posterior surface. Coxa endite cylindrical, bearing six setae (five naked and one pinnate) distally; epipodite absent. Basis and <abbrev xmlns:xlink="http://www.w3.org/1999/xlink" xlink:title="endopod" id="ABBRID0EKUBG" xlink:type="simple">enp</abbrev> fused; basis with eleven setae (nine naked and two bipinnate); <abbrev xmlns:xlink="http://www.w3.org/1999/xlink" xlink:title="endopod" id="ABBRID0EOUBG" xlink:type="simple">enp</abbrev> incorporated into basis, represented by three naked setae. Exp 1-segmented, with two bipinnate setae.</p><p>
              <italic><abbrev xmlns:xlink="http://www.w3.org/1999/xlink" xlink:title="maxilla" id="ABBRID0EVUBG" xlink:type="simple">Mx2</abbrev></italic> (Figs <xref ref-type="fig" rid="F15">15D</xref>, <xref ref-type="fig" rid="F16">16D</xref>, <xref ref-type="fig" rid="F17">17C</xref>, <xref ref-type="fig" rid="F18">18A</xref>) with syncoxa fused to allobasis and 5-segmented <abbrev xmlns:xlink="http://www.w3.org/1999/xlink" xlink:title="endopod" id="ABBRID0EJVBG" xlink:type="simple">enp</abbrev>. Syncoxa with four endites; proximal coxal endite with five setae (one naked and four pinnate); distal coxal endite almost completely incorporated into syncoxa, with three pinnate setae; proximal basal endite with three setae (two naked and one pinnate); distal basal endite with two naked setae and a pinnate spine. Enp-1 endite forming strong claw; accessory armature consisting of two naked setae, one spine and one tube pore; armature of fused <abbrev xmlns:xlink="http://www.w3.org/1999/xlink" xlink:title="endopod" id="ABBRID0ENVBG" xlink:type="simple">enp</abbrev>-2 represented by three naked setae and one spine. Free <abbrev xmlns:xlink="http://www.w3.org/1999/xlink" xlink:title="endopod" id="ABBRID0ERVBG" xlink:type="simple">enp</abbrev> 3-segmented with armature formula: I-[claw; 3 and tube pore], II-[4]; III-[2], IV-[2], V-[4].</p><fig id="F18" position="float" orientation="portrait"><label>Figure 18.</label><caption><p>
                  <italic><tp:taxon-name><tp:taxon-name-part taxon-name-part-type="genus" reg="Hase">Hase</tp:taxon-name-part> <tp:taxon-name-part taxon-name-part-type="species" reg="talpamorphicus">talpamorphicus</tp:taxon-name-part></tp:taxon-name></italic> gen. et sp. n. Holotype (female) (M85/3, 1164): <bold>A</bold> <abbrev xmlns:xlink="http://www.w3.org/1999/xlink" xlink:title="maxilla" id="ABBRID0EKWBG" xlink:type="simple">Mx2</abbrev> <abbrev xmlns:xlink="http://www.w3.org/1999/xlink" xlink:title="endopod" id="ABBRID0EOWBG" xlink:type="simple">enp</abbrev> <bold>B</bold> <abbrev xmlns:xlink="http://www.w3.org/1999/xlink" xlink:title="maxilliped" id="ABBRID0EUWBG" xlink:type="simple">Mxp</abbrev> <bold>C</bold><abbrev xmlns:xlink="http://www.w3.org/1999/xlink" xlink:title="first pereopods" id="ABBRID0EZWBG" xlink:type="simple">P1</abbrev> <bold>D</bold><abbrev xmlns:xlink="http://www.w3.org/1999/xlink" xlink:title="second pereopod" id="ABBRID0E5WBG" xlink:type="simple">P2</abbrev>.</p></caption><graphic xmlns:xlink="http://www.w3.org/1999/xlink" xlink:href="zookeys-766-001-g018.jpg" position="float" orientation="portrait" xlink:type="simple" id="oo_208596.jpg"/></fig><p>
              <italic>Mxp</italic> (Figs <xref ref-type="fig" rid="F17">17D</xref>, <xref ref-type="fig" rid="F18">18B</xref>) with elongated protopod and 2-segmented <abbrev xmlns:xlink="http://www.w3.org/1999/xlink" xlink:title="endopod" id="ABBRID0ETXBG" xlink:type="simple">enp</abbrev>. Protopod with rows of spinules along inner and outer margins; syncoxa with three endites; proximal endite with one bipinnate seta and one bipinnate spine; second endite with three bipinnate setae and one bipinnate spine; distal endite with two bipinnate setae and one bipinnate spine; basal endite represented by one naked seta and one unipinnate spine. Enp with armature formula: I-[2], II-[two unipinnate spines + one naked seta + one bipinnate seta].</p><p>
              <italic>Pereopods</italic> (Figs <xref ref-type="fig" rid="F18">18C, D</xref>, <xref ref-type="fig" rid="F19">19A–C</xref>, <xref ref-type="fig" rid="F20">20A–D</xref>) biramous and flattened; <abbrev xmlns:xlink="http://www.w3.org/1999/xlink" xlink:title="exopod" id="ABBRID0EHYBG" xlink:type="simple">exp</abbrev> and <abbrev xmlns:xlink="http://www.w3.org/1999/xlink" xlink:title="endopod" id="ABBRID0ELYBG" xlink:type="simple">enp</abbrev> bent inwards, especially on <abbrev xmlns:xlink="http://www.w3.org/1999/xlink" xlink:title="first pereopods" id="ABBRID0EPYBG" xlink:type="simple">P1</abbrev> and <abbrev xmlns:xlink="http://www.w3.org/1999/xlink" xlink:title="second pereopod" id="ABBRID0ETYBG" xlink:type="simple">P2</abbrev>. Praecoxa without ornamentation. Coxa with row of spinules along distal margin (<abbrev xmlns:xlink="http://www.w3.org/1999/xlink" xlink:title="first pereopods" id="ABBRID0EXYBG" xlink:type="simple">P1</abbrev>) or anterior surface (<abbrev xmlns:xlink="http://www.w3.org/1999/xlink" xlink:title="second pereopod" id="ABBRID0E2YBG" xlink:type="simple">P2</abbrev>-<abbrev xmlns:xlink="http://www.w3.org/1999/xlink" xlink:title="third pereopod" id="ABBRID0E6YBG" xlink:type="simple">P4</abbrev>). Basis with (<abbrev xmlns:xlink="http://www.w3.org/1999/xlink" xlink:title="first pereopods" id="ABBRID0EDZBG" xlink:type="simple">P1</abbrev>) or without (<abbrev xmlns:xlink="http://www.w3.org/1999/xlink" xlink:title="second pereopod" id="ABBRID0EHZBG" xlink:type="simple">P2</abbrev>-<abbrev xmlns:xlink="http://www.w3.org/1999/xlink" xlink:title="third pereopod" id="ABBRID0ELZBG" xlink:type="simple">P4</abbrev>) bipinnate seta on outer proximal corner, with bipinnate seta on inner distal corner, ornamentation consisting of patches of setules along outer (<abbrev xmlns:xlink="http://www.w3.org/1999/xlink" xlink:title="first pereopods" id="ABBRID0EPZBG" xlink:type="simple">P1</abbrev>) and distal margins. Exp 3-segmented; <abbrev xmlns:xlink="http://www.w3.org/1999/xlink" xlink:title="proximal (middle, distal) segment of exopod" id="ABBRID0ETZBG" xlink:type="simple">exp-1</abbrev> with rows of setules along inner and outer margins, <abbrev xmlns:xlink="http://www.w3.org/1999/xlink" xlink:title="exopod" id="ABBRID0EXZBG" xlink:type="simple">exp</abbrev>-2 with rows of setules along inner (<abbrev xmlns:xlink="http://www.w3.org/1999/xlink" xlink:title="first pereopods" id="ABBRID0E2ZBG" xlink:type="simple">P1</abbrev>, <abbrev xmlns:xlink="http://www.w3.org/1999/xlink" xlink:title="second pereopod" id="ABBRID0E6ZBG" xlink:type="simple">P2</abbrev>) and outer margins (<abbrev xmlns:xlink="http://www.w3.org/1999/xlink" xlink:title="first pereopods" id="ABBRID0ED1BG" xlink:type="simple">P1</abbrev>, <abbrev xmlns:xlink="http://www.w3.org/1999/xlink" xlink:title="third pereopod" id="ABBRID0EH1BG" xlink:type="simple">P4</abbrev>). Enp 3-segmented (<abbrev xmlns:xlink="http://www.w3.org/1999/xlink" xlink:title="first pereopods" id="ABBRID0EL1BG" xlink:type="simple">P1</abbrev>), 2-segmented (<abbrev xmlns:xlink="http://www.w3.org/1999/xlink" xlink:title="second pereopod" id="ABBRID0EP1BG" xlink:type="simple">P2</abbrev>, <abbrev xmlns:xlink="http://www.w3.org/1999/xlink" xlink:title="third pereopod" id="ABBRID0ET1BG" xlink:type="simple">P3</abbrev>) and 1-segmented (<abbrev xmlns:xlink="http://www.w3.org/1999/xlink" xlink:title="third pereopod" id="ABBRID0EX1BG" xlink:type="simple">P4</abbrev>); <abbrev xmlns:xlink="http://www.w3.org/1999/xlink" xlink:title="endopod" id="ABBRID0E21BG" xlink:type="simple">enp</abbrev>- 1 with rows of setules along outer margin (<abbrev xmlns:xlink="http://www.w3.org/1999/xlink" xlink:title="second pereopod" id="ABBRID0E61BG" xlink:type="simple">P2</abbrev>, <abbrev xmlns:xlink="http://www.w3.org/1999/xlink" xlink:title="third pereopod" id="ABBRID0ED2BG" xlink:type="simple">P3</abbrev>) or naked (<abbrev xmlns:xlink="http://www.w3.org/1999/xlink" xlink:title="third pereopod" id="ABBRID0EH2BG" xlink:type="simple">P4</abbrev>). <abbrev xmlns:xlink="http://www.w3.org/1999/xlink" xlink:title="first pereopods" id="ABBRID0EL2BG" xlink:type="simple">P1</abbrev>-<abbrev xmlns:xlink="http://www.w3.org/1999/xlink" xlink:title="third pereopod" id="ABBRID0EP2BG" xlink:type="simple">P4</abbrev> spine and setal formulae as follows:</p><fig id="F19" position="float" orientation="portrait"><label>Figure 19.</label><caption><p>
                  <italic><tp:taxon-name><tp:taxon-name-part taxon-name-part-type="genus" reg="Hase">Hase</tp:taxon-name-part> <tp:taxon-name-part taxon-name-part-type="species" reg="talpamorphicus">talpamorphicus</tp:taxon-name-part></tp:taxon-name></italic> gen. et sp. n. Holotype (female) (M85/3, 1164): <bold>A</bold> <abbrev xmlns:xlink="http://www.w3.org/1999/xlink" xlink:title="third pereopod" id="ABBRID0EI3BG" xlink:type="simple">P3</abbrev> <bold>B</bold><abbrev xmlns:xlink="http://www.w3.org/1999/xlink" xlink:title="third pereopod" id="ABBRID0EN3BG" xlink:type="simple">P4</abbrev> <bold>C</bold> variable <abbrev xmlns:xlink="http://www.w3.org/1999/xlink" xlink:title="third pereopod" id="ABBRID0ET3BG" xlink:type="simple">P4</abbrev> <abbrev xmlns:xlink="http://www.w3.org/1999/xlink" xlink:title="exopod" id="ABBRID0EX3BG" xlink:type="simple">exp</abbrev>-3 found on the other side of the same specimen <bold>D</bold> <abbrev xmlns:xlink="http://www.w3.org/1999/xlink" xlink:title="third pereopod" id="ABBRID0E43BG" xlink:type="simple">P5</abbrev>, double genital somite and following urosomites.</p></caption><graphic xmlns:xlink="http://www.w3.org/1999/xlink" xlink:href="zookeys-766-001-g019.jpg" position="float" orientation="portrait" xlink:type="simple" id="oo_208597.jpg"/></fig><fig id="F20" position="float" orientation="portrait"><label>Figure 20.</label><caption><p>
                  <italic><tp:taxon-name><tp:taxon-name-part taxon-name-part-type="genus" reg="Hase">Hase</tp:taxon-name-part> <tp:taxon-name-part taxon-name-part-type="species" reg="talpamorphicus">talpamorphicus</tp:taxon-name-part></tp:taxon-name></italic> gen. et sp. n. Confocal laser scanning images. Holotype (female) (M85/3, 1164): <bold>A</bold> <abbrev xmlns:xlink="http://www.w3.org/1999/xlink" xlink:title="first pereopods" id="ABBRID0E24BG" xlink:type="simple">P1</abbrev> <bold>B</bold> <abbrev xmlns:xlink="http://www.w3.org/1999/xlink" xlink:title="second pereopod" id="ABBRID0EB5BG" xlink:type="simple">P2</abbrev> <bold>C</bold> <abbrev xmlns:xlink="http://www.w3.org/1999/xlink" xlink:title="third pereopod" id="ABBRID0EH5BG" xlink:type="simple">P3</abbrev> <bold>D</bold> <abbrev xmlns:xlink="http://www.w3.org/1999/xlink" xlink:title="third pereopod" id="ABBRID0EN5BG" xlink:type="simple">P4</abbrev>.</p></caption><graphic xmlns:xlink="http://www.w3.org/1999/xlink" xlink:href="zookeys-766-001-g020.jpg" position="float" orientation="portrait" xlink:type="simple" id="oo_208598.jpg"/></fig><table-wrap position="float" orientation="portrait"><table id="TID0ELHAG" rules="all"><tbody><tr><th rowspan="1" colspan="1"/><th rowspan="1" colspan="1">Exp</th><th rowspan="1" colspan="1">Enp</th></tr><tr><td rowspan="1" colspan="1">
                      <abbrev xmlns:xlink="http://www.w3.org/1999/xlink" xlink:title="first pereopods" id="ABBRID0EN6BG" xlink:type="simple">P1</abbrev>
                    </td><td rowspan="1" colspan="1">I, 1; I, 1; II, II+1, 1</td><td rowspan="1" colspan="1">0, 1; 0, 1; I, 2, 2</td></tr><tr><td rowspan="1" colspan="1">
                      <abbrev xmlns:xlink="http://www.w3.org/1999/xlink" xlink:title="second pereopod" id="ABBRID0E36BG" xlink:type="simple">P2</abbrev>
                    </td><td rowspan="1" colspan="1">I, 1; I, 1; II, II+1, 2</td><td rowspan="1" colspan="1">0, 1; I, 2, 1</td></tr><tr><td rowspan="1" colspan="1">
                      <abbrev xmlns:xlink="http://www.w3.org/1999/xlink" xlink:title="third pereopod" id="ABBRID0EMAAI" xlink:type="simple">P3</abbrev>
                    </td><td rowspan="1" colspan="1">I, 1; I, 1; II, II+1, 2</td><td rowspan="1" colspan="1">0, 1; I, 2, 0</td></tr><tr><td rowspan="1" colspan="1">
                      <abbrev xmlns:xlink="http://www.w3.org/1999/xlink" xlink:title="third pereopod" id="ABBRID0E2AAI" xlink:type="simple">P4</abbrev>
                    </td><td rowspan="1" colspan="1">I, 1; I, 1; II, II+1, I</td><td rowspan="1" colspan="1">0, 2, 0</td></tr></tbody></table></table-wrap><p>
              <italic><abbrev xmlns:xlink="http://www.w3.org/1999/xlink" xlink:title="third pereopod" id="ABBRID0EIBAI" xlink:type="simple">P5</abbrev></italic> (Figs <xref ref-type="fig" rid="F13">13E</xref>, <xref ref-type="fig" rid="F19">19D</xref>). Protopod fused to supporting somite, pointing outwards. Exp with three bipinnate setae.</p><p>Male unknown.</p></tp:treatment-sec><tp:treatment-sec sec-type="remarks" id="SECID0EVBAI"><title>Remarks.</title><p>
              <abbrev xmlns:xlink="http://www.w3.org/1999/xlink" xlink:title="third pereopod" id="ABBRID0E2BAI" xlink:type="simple">P4</abbrev> <abbrev xmlns:xlink="http://www.w3.org/1999/xlink" xlink:title="exopod" id="ABBRID0E6BAI" xlink:type="simple">exp</abbrev>-3 bears two outer spines in the normal condition (formula [II, II+1, I], two females). However, in one female, <abbrev xmlns:xlink="http://www.w3.org/1999/xlink" xlink:title="third pereopod" id="ABBRID0EDCAI" xlink:type="simple">P4</abbrev> <abbrev xmlns:xlink="http://www.w3.org/1999/xlink" xlink:title="exopod" id="ABBRID0EHCAI" xlink:type="simple">exp</abbrev>-3 displayed [II, II+1, I] on one side and [I, II+1, I] on other side (Fig. <xref ref-type="fig" rid="F19">19C</xref>)</p><p>In the juvenile CV, segmentation and armature of <abbrev xmlns:xlink="http://www.w3.org/1999/xlink" xlink:title="first pereopods" id="ABBRID0ERCAI" xlink:type="simple">P1</abbrev>-<abbrev xmlns:xlink="http://www.w3.org/1999/xlink" xlink:title="third pereopod" id="ABBRID0EVCAI" xlink:type="simple">P4</abbrev> as in <italic><tp:taxon-name><tp:taxon-name-part taxon-name-part-type="genus" reg="Hase">Hase</tp:taxon-name-part> <tp:taxon-name-part taxon-name-part-type="species" reg="lagomorphicus">lagomorphicus</tp:taxon-name-part></tp:taxon-name></italic> gen. et sp. n.</p></tp:treatment-sec><tp:treatment-sec><!--Section generated to contain objects referenced in tp:taxon-treatment.--><fig id="F1" position="float" orientation="portrait"><label>Figure 1.</label><caption><p>Sampling locations around Iceland (middle) and South Atlantic Ocean (right).</p></caption><graphic xmlns:xlink="http://www.w3.org/1999/xlink" xlink:href="zookeys-766-001-g001.jpg" position="float" orientation="portrait" xlink:type="simple" id="oo_209695.jpg"/></fig><table-wrap id="T1" position="float" orientation="portrait"><label>Table 1.</label><caption><p>Sampling stations of the “Meteor” cruises. Abbreviations: BC – Box Corer, MUC – Multi Corer.</p></caption><table id="TID0E6FAC" rules="all"><tbody><tr><th rowspan="1" colspan="1">Species</th><th rowspan="1" colspan="1">Cruise</th><th rowspan="1" colspan="1">Station</th><th rowspan="1" colspan="1">Date</th><th rowspan="1" colspan="1">Gear</th><th rowspan="1" colspan="1">Latitude, Longitude</th><th rowspan="1" colspan="1">Depth [m]</th><th rowspan="1" colspan="1">Temperature [°C]</th><th rowspan="1" colspan="1">Salinity [‰]</th><th rowspan="1" colspan="1">No. of specimens</th></tr><tr><td rowspan="1" colspan="1">
                <bold><italic><tp:taxon-name><tp:taxon-name-part taxon-name-part-type="genus" reg="Hase">Hase</tp:taxon-name-part> <tp:taxon-name-part taxon-name-part-type="species" reg="lagomorphicus">lagomorphicus</tp:taxon-name-part></tp:taxon-name></italic> gen. et sp. n. (paratype CV and holotype)</bold>
              </td><td rowspan="1" colspan="1">M48/1</td><td rowspan="1" colspan="1">330</td><td rowspan="1" colspan="1">17/07/2000</td><td rowspan="1" colspan="1">BC</td><td rowspan="1" colspan="1">
                <named-content xmlns:xlink="http://www.w3.org/1999/xlink" content-type="dwc:verbatimCoordinates" xlink:type="simple"><named-content content-type="geo-json" specific-use="{&#34;type&#34;:&#34;Point&#34;,&#34;coordinates&#34;:[3.866950,-19.116433]}" id="NCID0EYDAE" xlink:type="simple">19°06.986'S, 003°52.017'E</named-content></named-content>
              </td><td rowspan="1" colspan="1">5468</td><td rowspan="1" colspan="1">2.4941</td><td rowspan="1" colspan="1">34.7779</td><td rowspan="1" colspan="1">1 adult ♀, 1 subadult copepodite V</td></tr><tr><td rowspan="1" colspan="1">
                <bold><italic><tp:taxon-name><tp:taxon-name-part taxon-name-part-type="genus" reg="Hase">Hase</tp:taxon-name-part> <tp:taxon-name-part taxon-name-part-type="species" reg="lagomorphicus">lagomorphicus</tp:taxon-name-part></tp:taxon-name></italic> gen. et sp. n. (paratype)</bold>
              </td><td rowspan="1" colspan="1">M63/2</td><td rowspan="1" colspan="1">105</td><td rowspan="1" colspan="1">24/03/2005</td><td rowspan="1" colspan="1">BC</td><td rowspan="1" colspan="1">
                <named-content xmlns:xlink="http://www.w3.org/1999/xlink" content-type="dwc:verbatimCoordinates" xlink:type="simple"><named-content content-type="geo-json" specific-use="{&#34;type&#34;:&#34;Point&#34;,&#34;coordinates&#34;:[-6.468650,0.621100]}" id="NCID0EOFAE" xlink:type="simple">00°37.266'N, 006°28.119'W</named-content></named-content>
              </td><td rowspan="1" colspan="1">5173</td><td rowspan="1" colspan="1">2.1087</td><td rowspan="1" colspan="1">34.5436</td><td rowspan="1" colspan="1">1 adult♀</td></tr><tr><td rowspan="1" colspan="1">
                <bold><italic><tp:taxon-name><tp:taxon-name-part taxon-name-part-type="genus" reg="Hase">Hase</tp:taxon-name-part> <tp:taxon-name-part taxon-name-part-type="species" reg="talpamorphicus">talpamorphicus</tp:taxon-name-part></tp:taxon-name></italic> gen. et sp. n. (paratype CV and adult)</bold>
              </td><td rowspan="1" colspan="1">M85/3</td><td rowspan="1" colspan="1">1151</td><td rowspan="1" colspan="1">17/09/2011</td><td rowspan="1" colspan="1">MUC</td><td rowspan="1" colspan="1">
                <named-content xmlns:xlink="http://www.w3.org/1999/xlink" content-type="dwc:verbatimCoordinates" xlink:type="simple"><named-content content-type="geo-json" specific-use="{&#34;type&#34;:&#34;Point&#34;,&#34;coordinates&#34;:[-9.933500,69.093333]}" id="NCID0EEHAE" xlink:type="simple">69°05.60'N, 009°56.01'W</named-content></named-content>
              </td><td rowspan="1" colspan="1">2270</td><td rowspan="1" colspan="1">-0.7518</td><td rowspan="1" colspan="1">34.91</td><td rowspan="1" colspan="1">1 adult ♀, 1 subadult copepodite V</td></tr><tr><td rowspan="1" colspan="1">
                <bold><italic><tp:taxon-name><tp:taxon-name-part taxon-name-part-type="genus" reg="Hase">Hase</tp:taxon-name-part> <tp:taxon-name-part taxon-name-part-type="species" reg="talpamorphicus">talpamorphicus</tp:taxon-name-part></tp:taxon-name></italic> gen. et sp. n. (holotype)</bold>
              </td><td rowspan="1" colspan="1">M85/3</td><td rowspan="1" colspan="1">1164</td><td rowspan="1" colspan="1">18/09/2011</td><td rowspan="1" colspan="1">MUC</td><td rowspan="1" colspan="1">
                <named-content xmlns:xlink="http://www.w3.org/1999/xlink" content-type="dwc:verbatimCoordinates" xlink:type="simple"><named-content content-type="geo-json" specific-use="{&#34;type&#34;:&#34;Point&#34;,&#34;coordinates&#34;:[-6.958000,67.588000]}" id="NCID0E1IAE" xlink:type="simple">67°35.28'N, 006°57.48'W</named-content></named-content>
              </td><td rowspan="1" colspan="1">2403</td><td rowspan="1" colspan="1">-0.82</td><td rowspan="1" colspan="1">34.91</td><td rowspan="1" colspan="1">adult ♀</td></tr></tbody></table></table-wrap></tp:treatment-sec></tp:taxon-treatment>
